# Supplementary material for: (Z)-4-[(Ethyl­amino)(furan-2-yl)methyl­idene]-3-methyl-1-phenyl-1H-pyrazol-5(4H)-one
Source: Acta Crystallogr Sect E Struct Rep Online. 2012 Apr 4;68(Pt 5):o1277. doi: 10.1107/S1600536812013712 (PMC3344430; doi:10.1107/S1600536812013712)
Supplement: Supplementary file 1 [file e-68-o1277-sup1.cif]

##############################################################################
#                                                                            #
# This CIF contains the data in a paper accepted for publication in          #
# Acta Crystallographica Section E. It conforms to the requirements of       #
# Notes for Authors for Acta Crystallographica Section E, and has been       #
# peer reviewed under the auspices of the IUCr Commission on Journals.       #
#                                                                            #
# Full details of the Crystallographic Information File format               #
# are given in the paper "The Crystallographic Information File (CIF):       #
# a New Standard Archive File for Crystallography" by S. R. Hall, F. H.      #
# Allen and I. D. Brown [Acta Cryst. (1991), A47, 655-685].                  #
#                                                                            #
# The current version of the core CIF dictionary is obtainable from          #
# ftp://ftp.iucr.org/pub/cif_core.dic.                                       #
#                                                                            #
# Software is freely available for graphical display of the structure(s)     #
# in this CIF. For information consult the CIF software page                 #
# http://www.iucr.org/resources/cif/software.                                #
#                                                                            #
# This file may be used for bona fide research purposes within the           #
# scientific community so long as proper attribution is given to the journal # 
# article from which it was obtained.                                        #
#                                                                            #
##############################################################################
data_I
_audit_creation_method     SHELXL-97
_chemical_name_systematic
;
(<i>Z</i>)-4-[(Ethylamino)(furan-2-yl)methylidene]-3-methyl-1-phenyl-
1<i>H</i>-pyrazol-5(4<i>H</i>)-one
;
_chemical_name_common     ?
_chemical_formula_moiety     'C17 H17 N3 O2'
_chemical_formula_sum     'C17 H17 N3 O2'
_chemical_formula_iupac     'C17 H17 N3 O2'
_chemical_formula_weight     295.34
_chemical_melting_point     ?
_symmetry_cell_setting     orthorhombic
_symmetry_space_group_name_H-M     'P b c a'
_symmetry_space_group_name_Hall     '-P 2ac 2ab'
loop_
    _symmetry_equiv_pos_as_xyz
    'x, y, z'
    '-x+1/2, -y, z+1/2'
    'x+1/2, -y+1/2, -z'
    '-x, y+1/2, -z+1/2'
    '-x, -y, -z'
    'x-1/2, y, -z-1/2'
    '-x-1/2, y-1/2, z'
    'x, -y-1/2, z-1/2'
_cell_length_a     8.5729(13)
_cell_length_b     17.555(3)
_cell_length_c     20.427(3)
_cell_angle_alpha     90.00
_cell_angle_beta     90.00
_cell_angle_gamma     90.00
_cell_volume     3074.2(8)
_cell_formula_units_Z     8
_cell_measurement_reflns_used     3420
_cell_measurement_theta_min     2.50
_cell_measurement_theta_max     24.49
_cell_measurement_temperature     296(2)
_exptl_crystal_description     block
_exptl_crystal_colour     yellow
_exptl_crystal_size_max     0.20
_exptl_crystal_size_mid     0.18
_exptl_crystal_size_min     0.16
_exptl_crystal_density_diffrn     1.276
_exptl_crystal_density_meas     ?
_exptl_crystal_density_method     'not measured'
_exptl_crystal_F_000     1248
_exptl_absorpt_coefficient_mu     0.086
_exptl_absorpt_correction_type     none
_exptl_absorpt_process_details     ?
_exptl_absorpt_correction_T_min     ?
_exptl_absorpt_correction_T_max     ?
_exptl_special_details     ?
_diffrn_ambient_temperature     296(2)
_diffrn_radiation_type     MoK\a
_diffrn_radiation_wavelength     0.71073
_diffrn_radiation_source     'fine-focus sealed tube'
_diffrn_radiation_monochromator     graphite
_diffrn_measurement_device_type     'Bruker SMART 1000 CCD'
_diffrn_measurement_method     '\w scans'
_diffrn_detector_area_resol_mean     ?
_diffrn_reflns_number     14892
_diffrn_reflns_av_R_equivalents     0.0336
_diffrn_reflns_av_sigmaI/netI     0.0332
_diffrn_reflns_theta_min     2.53
_diffrn_reflns_theta_max     27.61
_diffrn_reflns_theta_full     27.61
_diffrn_measured_fraction_theta_max     0.997
_diffrn_measured_fraction_theta_full     0.997
_diffrn_reflns_limit_h_min     -11
_diffrn_reflns_limit_h_max     11
_diffrn_reflns_limit_k_min     -22
_diffrn_reflns_limit_k_max     14
_diffrn_reflns_limit_l_min     -26
_diffrn_reflns_limit_l_max     25
_diffrn_standards_number     ?
_diffrn_standards_interval_count     ?
_diffrn_standards_interval_time     ?
_diffrn_standards_decay_%     ?
_refine_special_details
;
Refinement of <i>F</i>^2^ against ALL reflections. The weighted <i>R</i>-factor
<i>wR</i> and goodness of fit <i>S</i> are based on <i>F</i>^2^, conventional
<i>R</i>-factors <i>R</i> are based on <i>F</i>, with <i>F</i> set to zero for
negative <i>F</i>^2^. The threshold expression of <i>F</i>^2^ >
\s(<i>F</i>^2^) is used only for calculating <i>R</i>-factors(gt) <i>etc</i>.
and is not relevant to the choice of reflections for refinement.
<i>R</i>-factors based on <i>F</i>^2^ are statistically about twice as large
as those based on <i>F</i>, and <i>R</i>- factors based on ALL data will be
even larger.
;
_reflns_number_total     3552
_reflns_number_gt     2271
_reflns_threshold_expression     I>2sigma(I)
_refine_ls_structure_factor_coef     Fsqd
_refine_ls_matrix_type     full
_refine_ls_R_factor_all     0.0812
_refine_ls_R_factor_gt     0.0488
_refine_ls_wR_factor_gt     0.1307
_refine_ls_wR_factor_ref     0.1528
_refine_ls_goodness_of_fit_ref     1.018
_refine_ls_restrained_S_all     1.018
_refine_ls_number_reflns     3552
_refine_ls_number_parameters     202
_refine_ls_number_restraints     0
_refine_ls_hydrogen_treatment     constr
_refine_ls_weighting_scheme     calc
_refine_ls_weighting_details
         'calc w=1/[\s^2^(Fo^2^)+(0.0730P)^2^+0.6048P] where P=(Fo^2^+2Fc^2^)/3'
_atom_sites_solution_hydrogens     geom
_atom_sites_solution_primary     direct
_atom_sites_solution_secondary     difmap
_refine_ls_shift/su_max     0.000
_refine_ls_shift/su_mean     0.000
_refine_diff_density_max     0.294
_refine_diff_density_min     -0.241
_refine_ls_extinction_method     'SHELXTL (Sheldrick, 2008)'
_refine_ls_extinction_coef     0.0061(11)
_refine_ls_extinction_expression
                                  'Fc^*^=kFc[1+0.001xFc^2^\l^3^/sin(2\q)]^-1/4^'
loop_
    _atom_type_symbol
    _atom_type_description
    _atom_type_scat_dispersion_real
    _atom_type_scat_dispersion_imag
    _atom_type_scat_source
    'C' 'C' 0.0033 0.0016
                         'International Tables Vol C Tables 4.2.6.8 and 6.1.1.4'
    'H' 'H' 0.0000 0.0000
                         'International Tables Vol C Tables 4.2.6.8 and 6.1.1.4'
    'N' 'N' 0.0061 0.0033
                         'International Tables Vol C Tables 4.2.6.8 and 6.1.1.4'
    'O' 'O' 0.0106 0.0060
                         'International Tables Vol C Tables 4.2.6.8 and 6.1.1.4'
_computing_data_collection     'SMART (Bruker, 1998)'
_computing_cell_refinement     'SAINT (Bruker, 1998)'
_computing_data_reduction     'SAINT (Bruker, 1998)'
_computing_structure_solution     'SHELXTL (Sheldrick, 2008)'
_computing_structure_refinement     'SHELXTL (Sheldrick, 2008)'
_computing_molecular_graphics     'SHELXTL (Sheldrick, 2008)'
_computing_publication_material     'SHELXTL (Sheldrick, 2008)'
loop_
    _atom_site_type_symbol
    _atom_site_label
    _atom_site_fract_x
    _atom_site_fract_y
    _atom_site_fract_z
    _atom_site_U_iso_or_equiv
    _atom_site_adp_type
    _atom_site_calc_flag
    _atom_site_refinement_flags
    _atom_site_occupancy
    _atom_site_symmetry_multiplicity
    _atom_site_disorder_assembly
    _atom_site_disorder_group
    C C1 0.3274(2) 0.36448(10) 0.37402(8) 0.0470(4) Uani d . 1 1 . .
    C C2 0.4490(2) 0.31933(11) 0.35231(9) 0.0568(5) Uani d . 1 1 . .
    H H2 0.4819 0.3221 0.3090 0.068 Uiso calc R 1 1 . .
    C C3 0.5211(2) 0.27020(12) 0.39536(10) 0.0673(6) Uani d . 1 1 . .
    H H3 0.6030 0.2399 0.3807 0.081 Uiso calc R 1 1 . .
    C C4 0.4740(3) 0.26520(13) 0.45952(11) 0.0719(6) Uani d . 1 1 . .
    H H4 0.5234 0.2317 0.4881 0.086 Uiso calc R 1 1 . .
    C C5 0.3540(2) 0.30984(13) 0.48091(10) 0.0676(6) Uani d . 1 1 . .
    H H5 0.3219 0.3067 0.5243 0.081 Uiso calc R 1 1 . .
    C C6 0.2797(2) 0.35970(12) 0.43881(9) 0.0561(5) Uani d . 1 1 . .
    H H6 0.1981 0.3899 0.4538 0.067 Uiso calc R 1 1 . .
    C C7 0.2554(2) 0.42127(10) 0.26479(8) 0.0500(4) Uani d . 1 1 . .
    C C8 0.1713(2) 0.48955(10) 0.24974(8) 0.0479(4) Uani d . 1 1 . .
    C C9 0.1213(2) 0.51919(11) 0.31153(9) 0.0502(4) Uani d . 1 1 . .
    C C10 0.0283(3) 0.58819(12) 0.32686(10) 0.0672(6) Uani d . 1 1 . .
    H H10A -0.0075 0.5856 0.3713 0.101 Uiso calc R 1 1 . .
    H H10B -0.0597 0.5909 0.2979 0.101 Uiso calc R 1 1 . .
    H H10C 0.0921 0.6327 0.3213 0.101 Uiso calc R 1 1 . .
    C C11 0.1465(2) 0.51345(10) 0.18519(9) 0.0506(4) Uani d . 1 1 . .
    C C12 0.0770(2) 0.58668(10) 0.16927(9) 0.0526(5) Uani d . 1 1 . .
    C C13 -0.0461(2) 0.60530(12) 0.13197(9) 0.0561(5) Uani d . 1 1 . .
    H H13 -0.1068 0.5722 0.1072 0.067 Uiso calc R 1 1 . .
    C C14 -0.0655(3) 0.68398(15) 0.13746(12) 0.0791(7) Uani d . 1 1 . .
    H H14 -0.1426 0.7132 0.1175 0.095 Uiso calc R 1 1 . .
    C C15 0.0474(3) 0.70936(13) 0.17668(12) 0.0834(7) Uani d . 1 1 . .
    H H15 0.0622 0.7600 0.1884 0.100 Uiso calc R 1 1 . .
    C C16 0.1841(3) 0.48181(15) 0.06678(10) 0.0774(7) Uani d . 1 1 . .
    H H16A 0.2017 0.5355 0.0585 0.093 Uiso calc R 1 1 . .
    H H16B 0.0818 0.4686 0.0500 0.093 Uiso calc R 1 1 . .
    C C17 0.3046(3) 0.43617(17) 0.03265(11) 0.0931(8) Uani d . 1 1 . .
    H H17A 0.4054 0.4478 0.0506 0.140 Uiso calc R 1 1 . .
    H H17B 0.3036 0.4482 -0.0132 0.140 Uiso calc R 1 1 . .
    H H17C 0.2829 0.3829 0.0385 0.140 Uiso calc R 1 1 . .
    N N1 0.25453(19) 0.41740(8) 0.33228(6) 0.0506(4) Uani d . 1 1 . .
    N N2 0.16849(17) 0.47679(9) 0.36000(7) 0.0530(4) Uani d . 1 1 . .
    N N3 0.1892(2) 0.46750(9) 0.13692(7) 0.0637(5) Uani d . 1 1 . .
    H H3A 0.2364 0.4192 0.1514 0.076 Uiso d R 1 1 . .
    O O1 0.31504(18) 0.37337(8) 0.22731(6) 0.0658(4) Uani d . 1 1 . .
    O O2 0.13911(19) 0.64946(9) 0.19731(8) 0.0768(5) Uani d . 1 1 . .
loop_
    _atom_site_aniso_label
    _atom_site_aniso_U_11
    _atom_site_aniso_U_22
    _atom_site_aniso_U_33
    _atom_site_aniso_U_12
    _atom_site_aniso_U_13
    _atom_site_aniso_U_23
    C1 0.0528(9) 0.0412(9) 0.0472(9) -0.0088(8) -0.0069(7) 0.0016(7)
    C2 0.0628(11) 0.0525(11) 0.0552(10) -0.0007(9) -0.0040(9) -0.0025(8)
    C3 0.0633(12) 0.0594(13) 0.0793(14) 0.0061(10) -0.0146(11) -0.0005(11)
    C4 0.0719(13) 0.0688(14) 0.0752(14) -0.0025(12) -0.0224(11) 0.0189(11)
    C5 0.0685(13) 0.0798(15) 0.0546(11) -0.0114(12) -0.0103(9) 0.0163(11)
    C6 0.0566(10) 0.0607(12) 0.0511(10) -0.0051(9) -0.0034(8) 0.0052(9)
    C7 0.0609(10) 0.0444(10) 0.0446(9) -0.0025(9) -0.0018(8) -0.0005(7)
    C8 0.0544(10) 0.0414(9) 0.0477(9) -0.0033(8) -0.0040(7) 0.0015(8)
    C9 0.0505(9) 0.0460(10) 0.0543(10) -0.0028(8) -0.0012(8) 0.0005(8)
    C10 0.0674(12) 0.0613(13) 0.0728(13) 0.0131(11) 0.0052(10) -0.0014(10)
    C11 0.0555(10) 0.0440(10) 0.0523(10) -0.0102(8) -0.0052(8) 0.0043(8)
    C12 0.0509(10) 0.0480(11) 0.0589(11) -0.0072(8) -0.0006(8) 0.0074(8)
    C13 0.0508(10) 0.0590(12) 0.0583(10) -0.0014(9) -0.0078(8) 0.0080(9)
    C14 0.0757(14) 0.0754(16) 0.0862(16) 0.0254(13) 0.0148(13) 0.0283(13)
    C15 0.108(2) 0.0462(13) 0.0959(17) -0.0016(13) 0.0296(16) 0.0002(12)
    C16 0.1008(17) 0.0840(17) 0.0474(11) 0.0017(14) -0.0064(11) 0.0079(11)
    C17 0.119(2) 0.101(2) 0.0587(13) 0.0073(17) 0.0081(13) -0.0057(13)
    N1 0.0654(9) 0.0447(9) 0.0416(7) 0.0042(7) -0.0013(7) 0.0002(6)
    N2 0.0606(9) 0.0494(9) 0.0490(8) 0.0035(7) 0.0022(7) -0.0035(7)
    N3 0.0953(13) 0.0510(10) 0.0447(8) 0.0010(9) -0.0074(8) 0.0033(7)
    O1 0.0989(11) 0.0512(8) 0.0471(7) 0.0146(7) -0.0001(7) -0.0042(6)
    O2 0.0834(10) 0.0573(9) 0.0896(11) -0.0112(8) -0.0091(8) 0.0004(8)
_geom_special_details
;
All e.s.d.'s (except the e.s.d. in the dihedral angle between two l.s. planes)
are estimated using the full covariance matrix. The cell e.s.d.'s are taken
into account individually in the estimation of e.s.d.'s in distances, angles
and torsion angles; correlations between e.s.d.'s in cell parameters are only
used when they are defined by crystal symmetry. An approximate (isotropic)
treatment of cell e.s.d.'s is used for estimating e.s.d.'s involving l.s.
planes.
;
loop_
    _geom_bond_atom_site_label_1
    _geom_bond_atom_site_label_2
    _geom_bond_site_symmetry_2
    _geom_bond_distance
    _geom_bond_publ_flag
    C1 C2 . 1.382(3) ?
    C1 C6 . 1.388(3) ?
    C1 N1 . 1.407(2) ?
    C2 C3 . 1.378(3) ?
    C2 H2 . 0.9300 ?
    C3 C4 . 1.374(3) ?
    C3 H3 . 0.9300 ?
    C4 C5 . 1.365(3) ?
    C4 H4 . 0.9300 ?
    C5 C6 . 1.382(3) ?
    C5 H5 . 0.9300 ?
    C6 H6 . 0.9300 ?
    C7 O1 . 1.247(2) ?
    C7 N1 . 1.380(2) ?
    C7 C8 . 1.432(3) ?
    C8 C11 . 1.400(2) ?
    C8 C9 . 1.431(2) ?
    C9 N2 . 1.303(2) ?
    C9 C10 . 1.483(3) ?
    C10 H10A . 0.9600 ?
    C10 H10B . 0.9600 ?
    C10 H10C . 0.9600 ?
    C11 N3 . 1.325(2) ?
    C11 C12 . 1.454(3) ?
    C12 C13 . 1.342(2) ?
    C12 O2 . 1.352(2) ?
    C13 C14 . 1.396(3) ?
    C13 H13 . 0.9300 ?
    C14 C15 . 1.333(4) ?
    C14 H14 . 0.9300 ?
    C15 O2 . 1.379(3) ?
    C15 H15 . 0.9300 ?
    C16 N3 . 1.455(2) ?
    C16 C17 . 1.482(3) ?
    C16 H16A . 0.9700 ?
    C16 H16B . 0.9700 ?
    C17 H17A . 0.9600 ?
    C17 H17B . 0.9600 ?
    C17 H17C . 0.9600 ?
    N1 N2 . 1.397(2) ?
    N3 H3A . 0.9845 ?
loop_
    _geom_angle_atom_site_label_1
    _geom_angle_atom_site_label_2
    _geom_angle_atom_site_label_3
    _geom_angle_site_symmetry_1
    _geom_angle_site_symmetry_3
    _geom_angle
    _geom_angle_publ_flag
    C2 C1 C6 . . 119.58(17) ?
    C2 C1 N1 . . 121.26(16) ?
    C6 C1 N1 . . 119.12(16) ?
    C3 C2 C1 . . 119.48(18) ?
    C3 C2 H2 . . 120.3 ?
    C1 C2 H2 . . 120.3 ?
    C4 C3 C2 . . 121.1(2) ?
    C4 C3 H3 . . 119.4 ?
    C2 C3 H3 . . 119.4 ?
    C5 C4 C3 . . 119.3(2) ?
    C5 C4 H4 . . 120.3 ?
    C3 C4 H4 . . 120.3 ?
    C4 C5 C6 . . 120.8(2) ?
    C4 C5 H5 . . 119.6 ?
    C6 C5 H5 . . 119.6 ?
    C5 C6 C1 . . 119.7(2) ?
    C5 C6 H6 . . 120.2 ?
    C1 C6 H6 . . 120.2 ?
    O1 C7 N1 . . 125.63(17) ?
    O1 C7 C8 . . 129.72(16) ?
    N1 C7 C8 . . 104.63(15) ?
    C11 C8 C9 . . 132.56(17) ?
    C11 C8 C7 . . 121.97(16) ?
    C9 C8 C7 . . 105.42(15) ?
    N2 C9 C8 . . 111.69(16) ?
    N2 C9 C10 . . 118.21(16) ?
    C8 C9 C10 . . 130.09(17) ?
    C9 C10 H10A . . 109.5 ?
    C9 C10 H10B . . 109.5 ?
    H10A C10 H10B . . 109.5 ?
    C9 C10 H10C . . 109.5 ?
    H10A C10 H10C . . 109.5 ?
    H10B C10 H10C . . 109.5 ?
    N3 C11 C8 . . 118.44(17) ?
    N3 C11 C12 . . 119.01(16) ?
    C8 C11 C12 . . 122.55(17) ?
    C13 C12 O2 . . 110.60(17) ?
    C13 C12 C11 . . 131.66(18) ?
    O2 C12 C11 . . 117.69(16) ?
    C12 C13 C14 . . 106.80(19) ?
    C12 C13 H13 . . 126.6 ?
    C14 C13 H13 . . 126.6 ?
    C15 C14 C13 . . 107.0(2) ?
    C15 C14 H14 . . 126.5 ?
    C13 C14 H14 . . 126.5 ?
    C14 C15 O2 . . 110.0(2) ?
    C14 C15 H15 . . 125.0 ?
    O2 C15 H15 . . 125.0 ?
    N3 C16 C17 . . 110.42(19) ?
    N3 C16 H16A . . 109.6 ?
    C17 C16 H16A . . 109.6 ?
    N3 C16 H16B . . 109.6 ?
    C17 C16 H16B . . 109.6 ?
    H16A C16 H16B . . 108.1 ?
    C16 C17 H17A . . 109.5 ?
    C16 C17 H17B . . 109.5 ?
    H17A C17 H17B . . 109.5 ?
    C16 C17 H17C . . 109.5 ?
    H17A C17 H17C . . 109.5 ?
    H17B C17 H17C . . 109.5 ?
    C7 N1 N2 . . 111.78(14) ?
    C7 N1 C1 . . 129.42(15) ?
    N2 N1 C1 . . 118.80(13) ?
    C9 N2 N1 . . 106.40(14) ?
    C11 N3 C16 . . 128.24(18) ?
    C11 N3 H3A . . 114.4 ?
    C16 N3 H3A . . 117.2 ?
    C12 O2 C15 . . 105.52(17) ?
loop_
    _geom_torsion_atom_site_label_1
    _geom_torsion_atom_site_label_2
    _geom_torsion_atom_site_label_3
    _geom_torsion_atom_site_label_4
    _geom_torsion_site_symmetry_1
    _geom_torsion_site_symmetry_2
    _geom_torsion_site_symmetry_3
    _geom_torsion_site_symmetry_4
    _geom_torsion
    _geom_torsion_publ_flag
    C6 C1 C2 C3 . . . . 0.0(3) ?
    N1 C1 C2 C3 . . . . 177.63(17) ?
    C1 C2 C3 C4 . . . . 0.1(3) ?
    C2 C3 C4 C5 . . . . -0.2(3) ?
    C3 C4 C5 C6 . . . . 0.1(3) ?
    C4 C5 C6 C1 . . . . 0.0(3) ?
    C2 C1 C6 C5 . . . . -0.1(3) ?
    N1 C1 C6 C5 . . . . -177.75(17) ?
    O1 C7 C8 C11 . . . . -1.4(3) ?
    N1 C7 C8 C11 . . . . -179.86(16) ?
    O1 C7 C8 C9 . . . . 176.14(19) ?
    N1 C7 C8 C9 . . . . -2.32(19) ?
    C11 C8 C9 N2 . . . . 178.07(19) ?
    C7 C8 C9 N2 . . . . 0.9(2) ?
    C11 C8 C9 C10 . . . . -2.1(3) ?
    C7 C8 C9 C10 . . . . -179.30(19) ?
    C9 C8 C11 N3 . . . . -170.12(19) ?
    C7 C8 C11 N3 . . . . 6.7(3) ?
    C9 C8 C11 C12 . . . . 10.3(3) ?
    C7 C8 C11 C12 . . . . -172.87(17) ?
    N3 C11 C12 C13 . . . . 54.5(3) ?
    C8 C11 C12 C13 . . . . -125.9(2) ?
    N3 C11 C12 O2 . . . . -128.04(19) ?
    C8 C11 C12 O2 . . . . 51.5(2) ?
    O2 C12 C13 C14 . . . . -1.2(2) ?
    C11 C12 C13 C14 . . . . 176.4(2) ?
    C12 C13 C14 C15 . . . . 1.0(2) ?
    C13 C14 C15 O2 . . . . -0.5(3) ?
    O1 C7 N1 N2 . . . . -175.51(18) ?
    C8 C7 N1 N2 . . . . 3.0(2) ?
    O1 C7 N1 C1 . . . . 5.4(3) ?
    C8 C7 N1 C1 . . . . -176.05(17) ?
    C2 C1 N1 C7 . . . . 18.6(3) ?
    C6 C1 N1 C7 . . . . -163.80(18) ?
    C2 C1 N1 N2 . . . . -160.46(16) ?
    C6 C1 N1 N2 . . . . 17.2(2) ?
    C8 C9 N2 N1 . . . . 0.9(2) ?
    C10 C9 N2 N1 . . . . -178.91(15) ?
    C7 N1 N2 C9 . . . . -2.5(2) ?
    C1 N1 N2 C9 . . . . 176.65(15) ?
    C8 C11 N3 C16 . . . . -175.9(2) ?
    C12 C11 N3 C16 . . . . 3.7(3) ?
    C17 C16 N3 C11 . . . . 153.0(2) ?
    C13 C12 O2 C15 . . . . 0.9(2) ?
    C11 C12 O2 C15 . . . . -177.06(17) ?
    C14 C15 O2 C12 . . . . -0.2(2) ?
loop_
    _geom_hbond_atom_site_label_D
    _geom_hbond_atom_site_label_H
    _geom_hbond_atom_site_label_A
    _geom_hbond_site_symmetry_A
    _geom_hbond_distance_DH
    _geom_hbond_distance_HA
    _geom_hbond_distance_DA
    _geom_hbond_angle_DHA
    N3 H3A O1 . 0.98 1.87 2.702(2) 140
    C15 H15 O1 7_665 0.93 2.39 3.279(3) 161
data_global
_journal_date_recd_electronic     2012-03-26
_journal_date_accepted     2012-03-29
_journal_name_full     'Acta Crystallographica, Section E'
_journal_year     2012
_journal_volume     68
_journal_issue      5
_journal_page_first     o1277
_journal_page_last     o1277
_journal_paper_category     QO
_journal_paper_doi     10.1107/S1600536812013712
_journal_coeditor_code     XU5499
_publ_contact_author_name     'Dr. Wang, Shou-Yu'
_publ_contact_author_address
;
Department of Orthopaedics,
The First Affiliated Hospital of Dalian Medical University,
Dalian 116011, People's Republic of China
;
_publ_contact_author_email     wangshouyu88@126.com
_publ_contact_author_fax     '86 0912 3891144'
_publ_contact_author_phone     '86 0912 3891144'
_publ_section_title
;\
(<i>Z</i>)-4-[(Ethylamino)(furan-2-yl)methylidene]-3-methyl-1-phenyl-1<i>H</i>-\
pyrazol-5(4<i>H</i>)-one
;
loop_
    _publ_author_name
    _publ_author_address
    'Li, Li-Nan'
;
Department of Orthopaedics,
The First Affiliated Hospital of Dalian Medical University,
Dalian 116011, People's Republic of China
;
    'Zhang, Wei-Guo'
;
Department of Orthopaedics,
The First Affiliated Hospital of Dalian Medical University,
Dalian 116011, People's Republic of China
;
    'Huang, Shan-Shan'
;
College of Pharmacy, Dalian Medical University, Dalian 116044,
People's Republic of China
;
    'Li, Chuan-Xun'
;
College of Pharmacy, Dalian Medical University, Dalian 116044,
People's Republic of China
;
    'Wang, Shou-Yu'
;
Department of Orthopaedics,
The First Affiliated Hospital of Dalian Medical University,
Dalian 116011, People's Republic of China
;
