# Supplementary material for: (Z)-4-[(Ethyl­amino)(furan-2-yl)methyl­idene]-3-methyl-1-phenyl-1H-pyrazol-5(4H)-one
Source: Acta Crystallogr Sect E Struct Rep Online. 2012 Apr 4;68(Pt 5):o1277. doi: 10.1107/S1600536812013712 (PMC3344430; doi:10.1107/S1600536812013712)
Supplement: Supplementary file 2 [file e-68-o1277-Isup2.hkl]

# 
# h,k,l, Fc-squared, Fo-squared, sigma(Fo-squared) and status flag 
# 
data_I
_shelx_title ' mo_2011070402_0m in P2(1)/c New: Pbca' 
_shelx_refln_list_code          4 
_shelx_F_calc_maximum      238.36 
_exptl_crystal_F_000      1247.74 
_reflns_d_resolution_high  0.7668 
 
loop_ 
 _symmetry_equiv_pos_as_xyz 
 'x, y, z' 
 '-x+1/2, -y, z+1/2' 
 'x+1/2, -y+1/2, -z' 
 '-x, y+1/2, -z+1/2' 
 '-x, -y, -z' 
 'x-1/2, y, -z-1/2' 
 '-x-1/2, y-1/2, z' 
 'x, -y-1/2, z-1/2' 
 
_cell_length_a     8.5729 
_cell_length_b    17.5550 
_cell_length_c    20.4270 
_cell_angle_alpha  90.000 
_cell_angle_beta   90.000 
_cell_angle_gamma  90.000 
 
_shelx_F_squared_multiplier     1.000 
 
loop_ 
 _refln_index_h 
 _refln_index_k 
 _refln_index_l 
 _refln_F_squared_calc 
 _refln_F_squared_meas 
 _refln_F_squared_sigma 
 _refln_observed_status 
   2   0   0     6035.89     5559.17    173.78 o 
   4   0   0       93.90       90.38      7.42 o 
   6   0   0     1527.31     1577.09     54.86 o 
   8   0   0      134.14      144.72      9.01 o 
  10   0   0      229.29      209.54     11.96 o 
   2   1   0    24205.91    22864.89    502.39 o 
   4   1   0     1438.85     1444.85     52.84 o 
   6   1   0       81.40       65.09      5.57 o 
   8   1   0       23.31       28.52      4.45 o 
  10   1   0        4.16        7.64      4.11 o 
   2   2   0    56813.13    58413.69    902.27 o 
   4   2   0     1874.70     1930.22     85.61 o 
   6   2   0      165.72      162.12      6.78 o 
   8   2   0        2.95        3.63      2.81 o 
  10   2   0        1.09        5.15      4.08 o 
   2   3   0     2863.08     2695.15     49.88 o 
   4   3   0      545.22      524.09     15.08 o 
   6   3   0        0.95       -2.92      2.92 o 
   8   3   0       99.77       88.96      4.45 o 
  10   3   0        3.70       10.51      4.05 o 
   0   4   0       30.78       41.71      4.17 o 
   4   4   0     1205.83     1295.32     25.77 o 
   6   4   0     1405.88     1368.28     28.17 o 
   8   4   0       38.22       42.85      5.07 o 
  10   4   0        7.33        8.29      6.35 o 
   2   5   0     9160.77     9169.09    190.48 o 
   4   5   0     6964.10     6983.32    127.48 o 
   6   5   0       87.53      105.21      5.96 o 
   8   5   0       85.62       96.11      6.57 o 
  10   5   0       21.54       36.01      7.45 o 
   0   6   0      791.73      875.13     30.23 o 
   2   6   0     4252.10     4847.87    101.31 o 
   4   6   0    12286.10    12345.12    223.40 o 
   6   6   0     1652.79     1573.32     32.20 o 
   8   6   0      103.91       85.73      7.54 o 
  10   6   0        1.26        3.74      8.11 o 
   2   7   0      372.71      387.20     10.12 o 
   4   7   0     1807.05     1846.50     36.01 o 
   6   7   0      488.61      437.84     12.49 o 
   8   7   0       20.51       15.70      5.15 o 
  10   7   0      102.46      109.42     10.49 o 
   0   8   0     2743.48     3355.42    107.56 o 
   2   8   0     1227.10     1215.56     29.92 o 
   4   8   0      668.90      728.33     15.79 o 
   6   8   0     1781.09     1680.05     37.65 o 
   8   8   0       19.90       17.23      4.96 o 
  10   8   0        5.57       -2.16      7.04 o 
   2   9   0        2.74       -0.46      4.40 o 
   4   9   0       49.16       46.41      4.63 o 
   6   9   0      298.63      302.07     13.20 o 
   8   9   0        7.03       15.93      6.33 o 
  10   9   0       29.91       50.04     12.97 o 
   0  10   0     1805.74     2225.75     74.04 o 
   2  10   0     1047.96     1136.42     28.90 o 
   4  10   0        8.64        8.93      3.24 o 
   6  10   0       61.52       88.68      9.27 o 
   8  10   0       31.70       25.02     10.66 o 
  10  10   0       66.79       50.97     13.44 o 
   2  11   0      473.16      498.82     20.41 o 
   4  11   0      381.60      393.55     21.33 o 
   6  11   0      407.42      376.13     15.32 o 
   8  11   0        8.73       29.19     11.12 o 
   0  12   0      581.35      688.53     29.23 o 
   2  12   0      121.13      112.06      7.84 o 
   4  12   0      140.84      153.02      9.83 o 
   6  12   0      261.40      256.12     12.75 o 
   8  12   0       76.47      112.61     15.76 o 
   2  13   0      758.27      779.51     22.79 o 
   4  13   0     1554.65     1532.20     39.41 o 
   6  13   0      275.73      212.04     12.03 o 
   8  13   0        1.44       12.51     10.19 o 
   0  14   0      481.05      474.00     25.04 o 
   2  14   0      917.99     1001.32     28.36 o 
   4  14   0       26.63       30.17      6.67 o 
   6  14   0        2.50       -0.74      5.40 o 
   8  14   0       50.41       46.34     13.44 o 
   2  15   0      170.80      146.76     10.23 o 
   4  15   0      368.52      320.98     14.85 o 
   6  15   0       34.34        9.73     11.12 o 
   8  15   0       20.22       13.90     13.44 o 
   0  16   0      117.42       85.27     12.98 o 
   2  16   0       71.61       80.90      9.10 o 
   4  16   0        6.21       15.85      6.51 o 
   6  16   0       29.20       25.02     11.58 o 
   2  17   0      262.58      260.30     15.03 o 
   4  17   0       25.65       48.89      8.22 o 
   6  17   0        0.26        1.39     12.51 o 
   0  18   0     1407.54     1532.96     58.51 o 
   2  18   0      425.07      430.04     18.47 o 
   4  18   0        3.11       -0.95      7.02 o 
   6  18   0        5.36        3.24     12.51 o 
   2  19   0       29.69       21.86      8.24 o 
   4  19   0        0.04        4.63     12.05 o 
   6  19   0       20.68        7.88     14.36 o 
   0  20   0      355.49      344.91     25.03 o 
   2  20   0       81.48       78.98     10.42 o 
   4  20   0       13.19       25.02     15.29 o 
   2  21   0        4.68       -3.56      8.46 o 
   4  21   0        1.93       -9.27     14.83 o 
   0  22   0       32.31       63.02     16.68 o 
   2  22   0        4.66       -8.65      8.65 o 
   1   1   1     6000.66     5667.29     99.80 o 
   2   1   1    18828.92    17856.25    225.33 o 
   3   1   1      598.44      452.68      7.34 o 
   4   1   1     1034.60     1013.87     15.42 o 
   5   1   1       38.91       37.91      1.66 o 
   6   1   1      641.82      700.97     10.89 o 
   7   1   1       95.98       85.34      3.31 o 
   8   1   1      129.42      136.72      3.85 o 
   9   1   1       15.93       23.59      3.20 o 
  10   1   1        3.66        3.34      2.82 o 
  11   1   1        4.53       12.55      3.87 o 
   0   2   1     1761.65     1749.42     36.56 o 
   1   2   1     4355.99     4304.78    104.16 o 
   2   2   1    40565.09    40790.96    477.80 o 
   3   2   1      453.44      495.57     13.73 o 
   4   2   1     3151.67     2846.07     40.65 o 
   5   2   1      128.41      120.41      4.22 o 
   6   2   1       64.67       79.46      2.90 o 
   7   2   1       34.61       44.65      2.41 o 
   8   2   1        0.39       -1.29      1.64 o 
   9   2   1        1.80        5.66      2.80 o 
  10   2   1        0.01        5.26      2.84 o 
  11   2   1       11.12       16.11      3.93 o 
   1   3   1    14957.70    15363.76    190.56 o 
   2   3   1    24642.34    25201.45    391.98 o 
   3   3   1       88.23       98.39      7.95 o 
   4   3   1     3770.31     3769.56     48.96 o 
   5   3   1        4.80        9.03      1.36 o 
   6   3   1      304.64      274.13      5.41 o 
   7   3   1        1.77       -0.53      1.65 o 
   8   3   1      100.60       92.70      3.73 o 
   9   3   1       15.54       11.10      3.23 o 
  10   3   1       30.31       37.37      4.11 o 
  11   3   1        8.25       15.64      4.39 o 
   0   4   1     3624.09     3344.87     74.62 o 
   1   4   1     8096.31     7696.97    116.41 o 
   2   4   1    16587.65    16564.19    297.36 o 
   3   4   1      160.14      127.18      5.62 o 
   4   4   1      108.36      103.56      3.35 o 
   5   4   1      142.12      140.36      3.72 o 
   6   4   1       41.17       36.28      2.39 o 
   7   4   1      211.45      255.51      5.62 o 
   8   4   1       17.32       13.55      3.08 o 
   9   4   1       12.02        8.52      3.23 o 
  10   4   1        6.48        7.82      3.84 o 
  11   4   1        6.35       -6.71      6.71 o 
   1   5   1     6433.18     5994.23     91.16 o 
   2   5   1     9541.30    10053.68    133.60 o 
   3   5   1       11.14        4.47      1.66 o 
   4   5   1     6206.29     6120.70     87.69 o 
   5   5   1      331.86      317.27      6.49 o 
   6   5   1        3.37        2.23      1.45 o 
   7   5   1       47.09       51.47      4.63 o 
   8   5   1      104.34       96.36      4.68 o 
   9   5   1        2.88        7.58      3.30 o 
  10   5   1        0.69        3.32      3.96 o 
   0   6   1      145.14      120.09      8.81 o 
   1   6   1     2354.63     2247.13     51.12 o 
   2   6   1      202.62      253.94     11.11 o 
   3   6   1     1113.52     1227.21     22.83 o 
   4   6   1       75.07       84.98      3.55 o 
   5   6   1       15.55       20.89      2.50 o 
   6   6   1       29.65       39.00      3.23 o 
   7   6   1        3.74       -2.67      2.67 o 
   8   6   1        8.55        3.23      3.07 o 
   9   6   1       37.34       36.54      4.53 o 
  10   6   1        8.83       10.44      5.95 o 
   1   7   1      471.00      525.72     11.79 o 
   2   7   1     1984.47     2109.44     37.98 o 
   3   7   1     2068.28     2011.85     45.60 o 
   4   7   1      894.87      871.07     19.63 o 
   5   7   1      256.42      244.69      6.60 o 
   6   7   1      682.27      719.72     12.27 o 
   7   7   1       14.04        9.39      3.05 o 
   8   7   1       38.03       47.51      4.14 o 
   9   7   1        0.43       -0.65      3.90 o 
  10   7   1        4.02       -0.29      4.86 o 
   0   8   1     1252.44     1444.37     34.55 o 
   1   8   1       15.22       11.52      2.37 o 
   2   8   1     1361.19     1580.69     22.98 o 
   3   8   1       10.22       13.76      1.90 o 
   4   8   1       92.79      106.93      3.79 o 
   5   8   1       42.18       36.86      5.77 o 
   6   8   1      206.92      203.19     12.81 o 
   7   8   1      113.49      107.81      5.44 o 
   8   8   1      728.69      728.95     14.64 o 
   9   8   1       19.06       28.81      5.91 o 
  10   8   1        1.12        6.23     12.51 o 
   1   9   1      412.23      426.70      9.71 o 
   2   9   1      436.86      474.17     10.13 o 
   3   9   1      302.92      341.77      7.75 o 
   4   9   1       89.40       89.43      3.68 o 
   5   9   1      192.34      150.76      5.02 o 
   6   9   1       13.04       11.65      3.26 o 
   7   9   1        4.40       13.50      3.73 o 
   8   9   1       19.98       28.23      4.99 o 
   9   9   1        0.62        8.09      5.79 o 
  10   9   1        1.14        8.90      8.34 o 
   0  10   1     1141.89     1142.26     29.08 o 
   1  10   1       21.09       27.23      3.23 o 
   2  10   1        2.98        7.12      4.77 o 
   3  10   1        5.21        0.85      1.99 o 
   4  10   1       96.93       95.34      4.68 o 
   5  10   1       29.27       23.47      3.73 o 
   6  10   1      741.93      751.29     15.93 o 
   7  10   1       22.11       18.78      4.24 o 
   8  10   1      332.71      314.12     14.27 o 
   9  10   1        1.70       21.55      7.86 o 
   1  11   1        5.53        1.46      3.41 o 
   2  11   1      204.65      204.78      7.50 o 
   3  11   1       15.62       16.67      6.23 o 
   4  11   1      604.77      562.89     28.75 o 
   5  11   1      369.32      391.00     10.35 o 
   6  11   1        3.26        3.95      3.62 o 
   7  11   1       19.62       14.43      5.34 o 
   8  11   1        1.37        5.01      6.86 o 
   9  11   1       24.63       22.19      8.02 o 
   0  12   1      105.57      132.79      8.19 o 
   1  12   1       87.90       92.92      5.19 o 
   2  12   1      333.29      386.20     10.23 o 
   3  12   1        0.09       -3.09      3.21 o 
   4  12   1      132.66      142.55      6.77 o 
   5  12   1       91.08       69.99      5.19 o 
   6  12   1      122.25      138.82      6.79 o 
   7  12   1        0.29        2.99      6.38 o 
   8  12   1       23.58       24.01      8.02 o 
   9  12   1        1.08        3.38     12.97 o 
   1  13   1        3.49        2.92      3.82 o 
   2  13   1      805.70      842.31     17.21 o 
   3  13   1        7.35       11.36      3.97 o 
   4  13   1       77.08       66.24      5.48 o 
   5  13   1        5.52        2.71      3.76 o 
   6  13   1        1.31       -1.83      4.60 o 
   7  13   1        6.23        7.36      5.89 o 
   8  13   1       64.27       85.75     13.90 o 
   9  13   1        8.38       25.06     10.43 o 
   0  14   1      141.75      131.39      9.34 o 
   1  14   1        3.27        2.13      4.15 o 
   2  14   1      135.68      132.86      7.96 o 
   3  14   1        1.40        3.25      3.98 o 
   4  14   1      553.47      542.55     13.46 o 
   5  14   1        8.01       12.16      4.24 o 
   6  14   1        2.46        8.07      5.09 o 
   7  14   1        3.76        8.82      7.45 o 
   8  14   1        0.78        7.65      8.19 o 
   1  15   1       50.19       57.18      5.43 o 
   2  15   1      135.79      128.43      7.16 o 
   3  15   1      189.19      169.96      7.60 o 
   4  15   1      176.86      176.05      8.13 o 
   5  15   1        5.38       12.73      4.33 o 
   6  15   1       18.08       29.70      7.09 o 
   7  15   1        1.70        7.43      7.65 o 
   8  15   1        2.40        0.66     14.36 o 
   0  16   1        2.86       -1.16      6.72 o 
   1  16   1      283.75      275.20     10.54 o 
   2  16   1     1004.27     1035.10     21.28 o 
   3  16   1        3.49       10.80      5.35 o 
   4  16   1      184.05      177.67      8.39 o 
   5  16   1        0.04        0.07      8.97 o 
   6  16   1        9.77       11.12      7.86 o 
   7  16   1        0.49        4.30      8.50 o 
   1  17   1       27.21       28.15      5.62 o 
   2  17   1      543.74      579.85     15.02 o 
   3  17   1      156.60      173.89      8.34 o 
   4  17   1       65.10       58.00      5.98 o 
   5  17   1        0.02       -5.34      5.34 o 
   6  17   1        8.66        5.10      8.85 o 
   7  17   1       10.38       25.77      9.99 o 
   0  18   1      727.51      782.85     25.91 o 
   1  18   1        1.19       -5.10      5.10 o 
   2  18   1        1.12       -0.64      5.07 o 
   3  18   1        0.11       -4.88      4.88 o 
   4  18   1       63.44       42.56      7.25 o 
   5  18   1        0.03       -2.46      6.81 o 
   6  18   1       13.59        8.68      9.16 o 
   1  19   1       24.28       32.22      6.34 o 
   2  19   1       11.22       15.35      5.69 o 
   3  19   1        2.68       -2.50      5.11 o 
   4  19   1        5.03       -0.66      6.35 o 
   5  19   1       12.30       18.77     10.16 o 
   6  19   1       21.27       50.30     11.80 o 
   0  20   1      181.59      181.66     13.60 o 
   1  20   1       58.28       58.89      7.20 o 
   2  20   1       32.28       35.12      8.03 o 
   3  20   1        1.77       -6.39      6.39 o 
   4  20   1        7.22       -6.85      6.85 o 
   5  20   1        1.20        4.25     10.32 o 
   1  21   1       35.03       35.08      7.07 o 
   2  21   1       18.59        6.38      6.23 o 
   3  21   1       10.51       -3.98      7.29 o 
   4  21   1        0.02       -4.00     10.80 o 
   0  22   1      119.09      159.07     13.92 o 
   1  22   1        1.29       -6.63      6.63 o 
   2  22   1       80.08       92.73     10.15 o 
   3  22   1        0.10      -11.12     11.12 o 
   1   0   2     1670.92     1814.57     56.06 o 
   2   0   2      228.47      225.46      4.37 o 
   3   0   2       52.08       58.04      2.90 o 
   4   0   2      942.89      892.61     21.04 o 
   5   0   2     1705.70     1781.51     67.10 o 
   6   0   2       49.65       67.11      3.21 o 
   7   0   2       26.56       22.66      2.25 o 
   8   0   2        6.00        8.20      3.73 o 
   9   0   2       73.50       81.28      5.50 o 
  10   0   2       53.05       59.45      5.44 o 
  11   0   2        2.57        8.96      6.38 o 
   1   1   2      240.13      193.19      7.89 o 
   2   1   2     1105.02     1061.39     15.34 o 
   3   1   2      582.03      465.93      7.28 o 
   4   1   2      158.70      136.29      3.46 o 
   5   1   2     1388.34     1320.46     28.95 o 
   6   1   2        0.20        0.00      1.97 o 
   7   1   2       65.11       60.55      2.83 o 
   8   1   2        0.00        0.02      1.65 o 
   9   1   2       23.38       24.63      3.22 o 
  10   1   2        2.70        9.64      3.02 o 
  11   1   2        0.04       10.13      4.51 o 
   0   2   2    19389.40    19437.16    400.41 o 
   1   2   2     1510.59     1308.80     36.77 o 
   2   2   2       99.95       93.79      2.28 o 
   3   2   2       17.12        5.47      1.76 o 
   4   2   2       48.06       52.69      1.92 o 
   5   2   2       18.77       19.37      1.42 o 
   6   2   2      203.64      187.63      4.59 o 
   7   2   2       40.30       44.65      2.54 o 
   8   2   2      121.24      134.91      4.24 o 
   9   2   2       74.68       84.59      4.32 o 
  10   2   2       19.71       18.81      4.05 o 
  11   2   2        8.66        8.57      4.77 o 
   1   3   2     2638.01     2692.26     31.39 o 
   2   3   2     2369.47     2211.33     35.03 o 
   3   3   2      430.99      477.36     20.70 o 
   4   3   2       13.05        7.68      1.14 o 
   5   3   2      129.64      123.43      2.92 o 
   6   3   2       16.69       10.76      1.39 o 
   7   3   2        7.17        4.03      2.11 o 
   8   3   2       18.34       20.76      3.10 o 
   9   3   2       21.87       28.42      3.29 o 
  10   3   2        5.00       14.26      4.06 o 
  11   3   2        0.16        9.86      3.83 o 
   0   4   2     5784.53     5503.81    120.04 o 
   1   4   2     5806.28     6132.44     71.02 o 
   2   4   2      665.36      716.28     12.59 o 
   3   4   2      244.23      257.10      9.86 o 
   4   4   2      734.30      877.20     11.75 o 
   5   4   2     1169.77     1165.78     14.30 o 
   6   4   2        1.64        0.96      1.59 o 
   7   4   2      285.13      273.44      6.69 o 
   8   4   2        0.00       -2.68      2.68 o 
   9   4   2       16.78       18.48      3.52 o 
  10   4   2        0.03        6.39      3.93 o 
   1   5   2     1081.95      999.89     14.53 o 
   2   5   2     1270.25     1142.60     16.54 o 
   3   5   2      521.13      497.45      9.43 o 
   4   5   2      600.88      523.13      7.84 o 
   5   5   2       10.22       12.77      1.77 o 
   6   5   2       11.98        7.17      2.52 o 
   7   5   2       46.40       44.58      3.42 o 
   8   5   2       61.50       73.60      4.32 o 
   9   5   2       49.78       38.39      4.50 o 
  10   5   2       11.07       15.08      4.15 o 
   2   6   2      799.69      750.61      9.89 o 
   3   6   2     2129.34     2264.78     27.17 o 
   4   6   2     1745.32     1718.20     32.94 o 
   5   6   2        1.51        1.69      1.78 o 
   6   6   2      887.00      872.37     13.97 o 
   7   6   2        7.94        6.22      2.84 o 
   8   6   2        6.20        3.63      3.45 o 
   9   6   2      111.69      123.81      6.34 o 
  10   6   2        1.20        3.76      4.05 o 
   1   7   2        7.66        1.34      1.94 o 
   2   7   2      427.89      427.45     16.18 o 
   3   7   2       48.96       43.14      2.65 o 
   4   7   2      709.58      649.82     12.44 o 
   5   7   2       33.96       24.58      6.89 o 
   6   7   2       62.95       46.96      3.85 o 
   7   7   2      156.48      164.83      5.80 o 
   8   7   2        2.62        2.98      3.68 o 
   9   7   2        2.68        0.72      3.81 o 
  10   7   2       24.65       28.28      5.18 o 
   0   8   2     1739.31     1846.97     46.60 o 
   1   8   2       31.30       34.72      3.38 o 
   3   8   2       97.27       64.10      3.04 o 
   4   8   2     2927.27     2940.10     40.47 o 
   5   8   2      107.50      102.16      5.85 o 
   6   8   2      794.24      811.27     19.59 o 
   7   8   2        3.22        0.90      3.13 o 
   8   8   2       22.19       31.70      5.04 o 
   9   8   2       24.54       39.31      5.44 o 
  10   8   2        1.45        5.02      5.97 o 
   1   9   2      735.94      810.72     15.20 o 
   2   9   2     1166.16     1118.15     18.83 o 
   3   9   2        3.88        4.00      2.08 o 
   4   9   2      517.18      546.19     10.83 o 
   5   9   2        5.39        8.61      2.46 o 
   6   9   2      521.40      496.97     10.75 o 
   7   9   2      202.30      229.69      8.88 o 
   8   9   2       18.27       15.30      4.64 o 
   9   9   2        1.70        2.61      4.61 o 
  10   9   2        1.57        7.12      7.06 o 
   0  10   2     1865.02     2067.07     49.06 o 
   1  10   2      204.09      202.91      7.18 o 
   2  10   2       51.45       40.40      3.95 o 
   3  10   2       92.28       83.81      4.75 o 
   4  10   2      387.83      382.18     11.03 o 
   5  10   2       91.41       74.77      4.83 o 
   6  10   2        5.20        5.31      3.88 o 
   7  10   2        6.20        6.71      4.33 o 
   8  10   2       14.03       14.37      4.83 o 
   9  10   2       32.98       37.35      6.68 o 
   1  11   2      327.36      404.17      9.79 o 
   2  11   2       61.69       59.01      4.09 o 
   3  11   2      394.13      415.95     11.73 o 
   4  11   2        0.79       -2.39      2.76 o 
   5  11   2      147.02      129.24      6.42 o 
   6  11   2       10.26       15.34      4.35 o 
   7  11   2        3.30        8.34      6.66 o 
   8  11   2        0.41        5.66      5.45 o 
   9  11   2       32.37       43.53      8.83 o 
   0  12   2      650.09      722.34     21.35 o 
   1  12   2      111.77      100.47      5.42 o 
   2  12   2      149.82      182.53      7.82 o 
   3  12   2       66.60       74.08      8.03 o 
   4  12   2       17.54       20.13      3.88 o 
   5  12   2      321.62      309.03      9.38 o 
   6  12   2       74.73       69.21      8.26 o 
   7  12   2        0.00        0.05      4.90 o 
   8  12   2       34.97       54.23      6.88 o 
   9  12   2       18.69       23.63      8.52 o 
   1  13   2       15.15       11.09      3.98 o 
   2  13   2        3.36       -1.59      3.67 o 
   3  13   2      219.96      215.23      8.61 o 
   4  13   2       65.18       55.48      4.93 o 
   5  13   2        0.23       -3.35      3.35 o 
   6  13   2       12.57        5.94      4.89 o 
   7  13   2        2.72        7.96      5.23 o 
   8  13   2       15.84       21.80     10.89 o 
   9  13   2       23.99       36.84      9.50 o 
   0  14   2      553.69      574.86     19.35 o 
   1  14   2       15.04       17.32      4.39 o 
   2  14   2       74.11       94.63      7.02 o 
   3  14   2     1036.31     1028.78     20.45 o 
   4  14   2        3.63        9.33      4.41 o 
   5  14   2       83.23       80.43      7.07 o 
   6  14   2       10.33       18.34      7.25 o 
   7  14   2       36.93       35.87      6.38 o 
   8  14   2        8.83       12.28     11.35 o 
   1  15   2       28.92       19.67      4.68 o 
   2  15   2      262.33      259.05      9.67 o 
   3  15   2       24.05       22.81      4.79 o 
   4  15   2       61.84       37.97      4.84 o 
   5  15   2       26.04       17.19      5.72 o 
   6  15   2       43.33       38.64      6.34 o 
   7  15   2        3.98        1.84      7.11 o 
   8  15   2        0.56        1.61     12.97 o 
   0  16   2       67.27       74.05      8.50 o 
   1  16   2       30.96       39.80      5.37 o 
   2  16   2       20.77       21.80      4.99 o 
   3  16   2       99.65      112.32      6.76 o 
   4  16   2        3.95       -4.16      4.16 o 
   5  16   2       22.47       11.11      7.10 o 
   6  16   2       20.58       13.01      6.44 o 
   7  16   2        7.54        9.53      8.17 o 
   1  17   2       22.03       12.33      5.12 o 
   2  17   2        4.17        7.97      4.87 o 
   3  17   2        0.08       -4.35      4.35 o 
   4  17   2        0.49        1.70      5.84 o 
   5  17   2        0.71       -5.34      5.34 o 
   6  17   2        3.52        2.75      5.96 o 
   7  17   2        2.07       18.89     10.66 o 
   0  18   2      146.51      184.56     12.61 o 
   1  18   2      122.69      139.31      8.05 o 
   2  18   2        3.78        3.24      5.24 o 
   3  18   2       45.40       33.41      5.77 o 
   4  18   2       27.55       23.07      6.60 o 
   5  18   2        0.95       -0.63      5.82 o 
   6  18   2       23.21       27.41     24.56 o 
   1  19   2        2.85        2.41      5.44 o 
   2  19   2        0.96       -5.05      5.05 o 
   3  19   2       77.09       53.50      7.76 o 
   4  19   2        4.16        7.34      7.01 o 
   5  19   2       21.98       27.75      7.68 o 
   6  19   2        7.48       17.18     10.32 o 
   0  20   2       50.26       50.63      9.66 o 
   1  20   2       31.59       40.32      6.59 o 
   2  20   2       59.64       46.04      6.83 o 
   3  20   2        0.49       -6.51      6.51 o 
   4  20   2        4.36        2.79      7.76 o 
   5  20   2        3.18       11.13     10.61 o 
   1  21   2      102.77       99.55      8.45 o 
   2  21   2        0.43       -6.79      7.28 o 
   3  21   2        0.52       -6.85      6.85 o 
   4  21   2        4.41       -4.67      7.23 o 
   0  22   2        5.47       -4.63      9.17 o 
   1  22   2       13.72       -3.62      6.78 o 
   2  22   2        0.24       -2.13      7.77 o 
   1   1   3     3421.07     3147.13     90.20 o 
   2   1   3     1788.67     1733.32     24.60 o 
   3   1   3      346.56      256.76      5.20 o 
   4   1   3      684.96      627.15     10.07 o 
   5   1   3        4.11        1.13      1.31 o 
   6   1   3       68.36       54.59      2.51 o 
   7   1   3      211.61      185.47      4.51 o 
   8   1   3       28.68       21.96      2.94 o 
   9   1   3       67.75       79.90      4.17 o 
  10   1   3        1.70        2.68      3.62 o 
  11   1   3        0.99       11.85      4.73 o 
   0   2   3     3250.78     2721.12     59.85 o 
   1   2   3     4130.72     3810.54     51.55 o 
   2   2   3      257.79      253.09      7.03 o 
   3   2   3      189.75      236.78      5.06 o 
   4   2   3      369.46      396.35      5.87 o 
   5   2   3       17.49       13.53      1.47 o 
   6   2   3      189.53      205.65      4.27 o 
   7   2   3      120.71      115.57      4.02 o 
   8   2   3        0.43       -2.23      2.38 o 
   9   2   3        4.47        8.66      2.82 o 
  10   2   3        5.27        3.18      3.76 o 
  11   2   3       35.63       54.71     10.37 o 
   1   3   3    10918.32    10864.19    134.10 o 
   2   3   3     2773.49     2282.68     69.72 o 
   3   3   3      729.29      845.36     17.23 o 
   4   3   3        0.63       -1.09      1.50 o 
   5   3   3      320.32      318.42      5.34 o 
   6   3   3      162.64      152.24      3.50 o 
   7   3   3        5.98        5.33      1.77 o 
   8   3   3        4.19        3.75      2.81 o 
   9   3   3       46.11       44.28      4.47 o 
  10   3   3        0.00        3.65      3.80 o 
  11   3   3        0.02        5.81      6.71 o 
   0   4   3      915.91      986.89     18.24 o 
   1   4   3     5618.27     5777.11     62.54 o 
   2   4   3      123.54      125.42      3.61 o 
   3   4   3     1436.13     1466.12     29.75 o 
   4   4   3      464.28      504.66      7.34 o 
   5   4   3        0.26        0.51      1.24 o 
   6   4   3       28.24       34.19      2.28 o 
   7   4   3      160.20      158.17      4.38 o 
   8   4   3       49.98       57.23      4.25 o 
   9   4   3        4.98       10.30      3.78 o 
  10   4   3       18.00       28.10      4.51 o 
   1   5   3      530.74      517.96      6.99 o 
   2   5   3      590.90      680.87     10.42 o 
   3   5   3     3442.88     3392.49     44.11 o 
   4   5   3        2.04        3.90      1.21 o 
   5   5   3      128.39      136.75      3.88 o 
   6   5   3      152.12      136.42      4.44 o 
   7   5   3        0.66       -2.41      2.41 o 
   8   5   3        0.50       -0.83      3.86 o 
   9   5   3        1.37        1.78      3.91 o 
  10   5   3        1.27       -0.88      3.90 o 
   0   6   3     4670.11     4705.46    103.50 o 
   1   6   3        3.40       -0.83      1.32 o 
   2   6   3      337.56      307.89      5.00 o 
   3   6   3       37.45       22.83      1.84 o 
   4   6   3        0.31        1.03      1.03 o 
   5   6   3      497.10      527.00      9.47 o 
   6   6   3      177.89      183.16      6.14 o 
   7   6   3       35.29       40.18      3.56 o 
   8   6   3        3.92        8.32      3.72 o 
   9   6   3        0.41        3.04      3.87 o 
  10   6   3        0.05        5.57      4.40 o 
   1   7   3      172.56      210.90      5.14 o 
   2   7   3      184.44      243.45      4.47 o 
   3   7   3       98.70       98.28      2.94 o 
   4   7   3       76.17       90.87      5.29 o 
   5   7   3        0.07        0.20      1.79 o 
   6   7   3       26.19       22.72      3.25 o 
   7   7   3      509.30      530.54     11.25 o 
   8   7   3        2.99        5.20      4.21 o 
   9   7   3       13.02       20.43      4.91 o 
  10   7   3        2.96       11.95      4.98 o 
   0   8   3     4283.33     2565.25     82.67 o 
   1   8   3       19.52       32.23      7.36 o 
   2   8   3     2448.77     2534.67     44.58 o 
   3   8   3      956.49      865.70     13.98 o 
   4   8   3      223.73      194.37      4.98 o 
   5   8   3      533.92      577.28     14.22 o 
   6   8   3        1.17        1.09      3.51 o 
   7   8   3      585.07      584.19     13.84 o 
   8   8   3        0.69       -0.51      4.88 o 
   9   8   3       85.10       96.57      6.70 o 
  10   8   3       11.42       10.32      8.90 o 
   1   9   3      192.89      154.85      5.96 o 
   2   9   3       64.76       38.38      5.69 o 
   3   9   3      331.32      347.85      7.25 o 
   4   9   3       23.06       24.59      2.45 o 
   5   9   3        1.05        1.20      2.56 o 
   6   9   3        1.89        4.51      3.07 o 
   7   9   3        3.18        3.57      3.95 o 
   8   9   3       10.71        5.15      5.28 o 
   9   9   3        9.88       11.73      4.99 o 
  10   9   3        0.60        5.06      6.24 o 
   0  10   3     2464.66     2791.43     64.63 o 
   1  10   3      647.95      694.45     13.91 o 
   2  10   3       15.33       19.09      3.38 o 
   3  10   3       76.58       78.60      4.82 o 
   4  10   3      160.84      157.20      5.16 o 
   5  10   3      922.37      881.39     14.94 o 
   6  10   3        2.50       -2.18      3.67 o 
   7  10   3      118.53      119.88      6.75 o 
   8  10   3       38.30       33.35      5.30 o 
   9  10   3        0.48       -2.01      4.59 o 
   1  11   3       66.63       85.21      4.68 o 
   2  11   3      200.30      213.29      9.52 o 
   3  11   3      366.95      368.09      8.69 o 
   4  11   3       39.06       26.53      4.35 o 
   5  11   3      118.25      125.71      8.63 o 
   6  11   3       12.75        3.61      4.55 o 
   7  11   3      253.47      278.75     16.90 o 
   8  11   3       37.06       27.94      7.83 o 
   9  11   3        2.52        2.11      5.79 o 
   0  12   3      334.94      390.16     14.89 o 
   1  12   3      350.32      388.22     10.45 o 
   2  12   3      244.56      266.41     12.31 o 
   3  12   3       57.75       58.72      4.72 o 
   4  12   3      109.51      116.03      5.87 o 
   5  12   3       60.95       68.53      6.38 o 
   6  12   3       32.03       22.65      5.44 o 
   7  12   3       10.79       14.83      5.50 o 
   8  12   3        6.51       13.88      5.69 o 
   9  12   3        0.76       12.70      7.78 o 
   1  13   3        4.07        8.77      3.94 o 
   2  13   3      376.39      387.12     10.81 o 
   3  13   3      813.28      826.81     17.08 o 
   4  13   3      462.24      483.38     12.18 o 
   5  13   3       64.99       39.45      5.80 o 
   6  13   3        9.47       -0.06      6.43 o 
   7  13   3       48.04       53.00      6.80 o 
   8  13   3        1.72        9.94      5.86 o 
   9  13   3        0.86       23.65     11.82 o 
   0  14   3      412.38      422.39     23.65 o 
   1  14   3      555.34      521.94     13.10 o 
   2  14   3       88.10       94.46      5.96 o 
   3  14   3       45.92       52.90      5.10 o 
   4  14   3        6.23        4.84      4.21 o 
   5  14   3       43.50       39.53      8.60 o 
   6  14   3       53.34       58.07      6.92 o 
   7  14   3       31.07       25.75      5.84 o 
   8  14   3        2.61       12.61      8.35 o 
   1  15   3       14.90       23.75      4.75 o 
   2  15   3       99.08      107.12      6.39 o 
   3  15   3        6.01        3.91      4.13 o 
   4  15   3      176.65      182.06      9.42 o 
   5  15   3        7.15       13.90      5.56 o 
   6  15   3        1.40       -4.36      5.33 o 
   7  15   3       17.21       19.62      6.32 o 
   8  15   3        6.12        9.74      8.35 o 
   0  16   3       23.32       21.80      9.73 o 
   1  16   3      558.48      568.56     14.35 o 
   2  16   3       10.44       16.45      4.78 o 
   3  16   3        2.91       -2.01      4.25 o 
   4  16   3      170.51      196.72     10.31 o 
   5  16   3        1.72        2.97      5.34 o 
   6  16   3        2.10       11.63      5.71 o 
   7  16   3       20.87       15.67      7.95 o 
   1  17   3        2.37       -0.14      4.80 o 
   2  17   3        0.04       -4.53      4.53 o 
   3  17   3       24.80       26.10      5.23 o 
   4  17   3        0.03       -4.47      5.43 o 
   5  17   3        3.09        7.16      5.84 o 
   6  17   3        7.43        6.34      6.11 o 
   7  17   3        0.40        2.57     14.13 o 
   0  18   3       17.46       10.00      7.69 o 
   1  18   3        3.03       -2.47      5.04 o 
   2  18   3      110.89      105.97      7.29 o 
   3  18   3       52.63       64.67      9.35 o 
   4  18   3        7.91        9.02      6.24 o 
   5  18   3        0.32       -5.64      5.64 o 
   6  18   3        1.63        2.11     13.49 o 
   1  19   3       32.86       22.54      6.08 o 
   2  19   3       16.77       11.84      5.77 o 
   3  19   3        0.49       -4.13      6.46 o 
   4  19   3       17.40       24.30      7.42 o 
   5  19   3        2.09        3.55      6.74 o 
   6  19   3        2.83        1.85      9.83 o 
   0  20   3       65.81       49.56     10.14 o 
   1  20   3        0.10       -7.41      7.89 o 
   2  20   3        0.12       -4.01      6.73 o 
   3  20   3        0.92       -6.18      6.69 o 
   4  20   3        0.80        4.14      7.01 o 
   5  20   3        5.41       12.71      7.33 o 
   1  21   3        5.16        6.60      6.46 o 
   2  21   3       42.90       60.96      8.88 o 
   3  21   3       28.26       28.33      7.96 o 
   4  21   3       26.14       25.83      8.01 o 
   0  22   3       26.82       17.03     10.32 o 
   1  22   3        0.45       -9.49      9.49 o 
   2  22   3        8.63        4.78      8.04 o 
   0   0   4    14956.50    15493.81    335.67 o 
   1   0   4       58.00       45.87      2.22 o 
   2   0   4    14175.02    13855.15    683.72 o 
   3   0   4     1484.96     1320.11     24.92 o 
   4   0   4      338.49      380.64      8.76 o 
   5   0   4      944.91      980.01     21.65 o 
   6   0   4       22.81       21.02      2.11 o 
   7   0   4        9.13        7.11      3.38 o 
   8   0   4      281.86      284.19     11.04 o 
   9   0   4       20.56       20.86      5.02 o 
  10   0   4        9.40       17.61      6.23 o 
  11   0   4        4.50        9.44      6.86 o 
   1   1   4    11455.21    11270.98    127.34 o 
   2   1   4     5704.35     5509.33     99.69 o 
   3   1   4      261.23      247.79      4.55 o 
   4   1   4       46.23       36.61      1.83 o 
   5   1   4       47.97       56.11      2.20 o 
   6   1   4       44.85       43.76      2.28 o 
   7   1   4        5.41        3.08      1.26 o 
   8   1   4       27.01       30.34      3.07 o 
   9   1   4        0.65        3.80      3.48 o 
  10   1   4       21.60       21.49      5.52 o 
  11   1   4        1.00       -5.90      5.90 o 
   0   2   4       13.90       24.82      4.17 o 
   1   2   4    10410.76    10284.05    127.17 o 
   2   2   4     1329.34     1315.51     35.44 o 
   3   2   4       36.82       43.80      3.52 o 
   4   2   4      321.15      301.07      4.87 o 
   5   2   4       14.81       12.52      1.36 o 
   6   2   4      109.41      103.63      2.83 o 
   7   2   4        2.09        0.30      1.40 o 
   8   2   4        0.31       -0.77      2.50 o 
   9   2   4       24.60       20.44      3.88 o 
  10   2   4        0.13        0.48      3.72 o 
  11   2   4       11.44       21.47      7.19 o 
   1   3   4     4699.11     4571.62     62.04 o 
   2   3   4      302.50      220.85     25.48 o 
   3   3   4     3100.10     2967.16     42.21 o 
   4   3   4     1068.46      946.18     13.25 o 
   5   3   4      406.10      380.70      6.60 o 
   6   3   4       69.23       71.67      3.02 o 
   7   3   4       82.29       86.01      3.32 o 
   8   3   4       10.08        5.88      1.91 o 
   9   3   4       20.35       19.66      3.93 o 
  10   3   4        0.00        5.76      3.96 o 
   0   4   4      210.44      178.15      3.65 o 
   1   4   4     5429.03     5310.09     66.16 o 
   2   4   4     2871.18     3030.33     55.28 o 
   3   4   4       35.00       34.31      2.25 o 
   4   4   4        0.96       -0.85      1.12 o 
   5   4   4      782.36      718.02     10.22 o 
   6   4   4       61.99       62.83      3.50 o 
   7   4   4       25.53       18.01      2.47 o 
   8   4   4       45.54       39.13      4.17 o 
   9   4   4       57.26       56.56      4.84 o 
  10   4   4       14.94       18.06      4.25 o 
   1   5   4       53.48       75.00      2.29 o 
   2   5   4      828.25      817.57     14.82 o 
   3   5   4     4451.19     4301.49     55.57 o 
   4   5   4      355.04      350.99      5.73 o 
   5   5   4       18.97        8.84      1.40 o 
   6   5   4      157.93      145.58      5.02 o 
   7   5   4        8.61        6.98      2.10 o 
   8   5   4       57.25       69.07      5.89 o 
   9   5   4       45.77       48.77      5.38 o 
  10   5   4        0.03        5.86      4.47 o 
   0   6   4        0.00        0.45      1.31 o 
   1   6   4     2453.15     2401.38     30.69 o 
   2   6   4      521.62      668.43      9.01 o 
   3   6   4     2446.40     2689.36     35.46 o 
   4   6   4       25.30       24.60      2.06 o 
   5   6   4        9.86        7.43      2.41 o 
   6   6   4       35.07       37.94      2.73 o 
   7   6   4       19.63       17.80      3.97 o 
   8   6   4       13.81       15.08      4.39 o 
   9   6   4      118.12      122.47      7.27 o 
  10   6   4        0.40       -1.14      4.33 o 
   1   7   4      333.23      426.31      9.30 o 
   2   7   4      758.28      790.29     10.58 o 
   3   7   4      442.34      391.05      6.26 o 
   4   7   4     1059.79     1050.57     18.00 o 
   5   7   4        0.35       -1.68      2.75 o 
   6   7   4      139.91      131.22      4.63 o 
   7   7   4       43.28       33.83      4.63 o 
   8   7   4       17.02       20.38      4.45 o 
   9   7   4        5.74        9.84      5.22 o 
  10   7   4       23.19       34.55      5.66 o 
   0   8   4      216.72      197.06     13.45 o 
   1   8   4     2146.54     2227.34     31.66 o 
   2   8   4      393.04      412.04      7.05 o 
   3   8   4      585.86      547.18      8.24 o 
   4   8   4        4.92        2.44      1.53 o 
   5   8   4      121.85      107.30      5.77 o 
   6   8   4       54.44       53.54      4.67 o 
   7   8   4       24.96       34.39      4.59 o 
   8   8   4       38.51       38.29      8.11 o 
   9   8   4       16.17       30.23      5.44 o 
  10   8   4        0.57        6.84      5.14 o 
   1   9   4      735.68      660.70     19.96 o 
   2   9   4      180.22      199.49      6.07 o 
   3   9   4      406.22      443.63      9.85 o 
   4   9   4        2.01        3.91      2.17 o 
   5   9   4     1129.02     1188.87     17.51 o 
   6   9   4       81.24       74.07      5.43 o 
   7   9   4       26.30       33.13      4.67 o 
   8   9   4        1.64       -2.34      4.82 o 
   9   9   4        1.45        3.67      4.65 o 
  10   9   4        1.94        4.55      5.18 o 
   0  10   4      132.58      169.25      9.77 o 
   1  10   4      654.14      681.48     13.62 o 
   2  10   4      960.34     1025.95     18.05 o 
   3  10   4      130.93      130.46      5.82 o 
   4  10   4      273.44      267.43      6.73 o 
   5  10   4       35.64       34.71      3.16 o 
   6  10   4      203.76      202.45      8.04 o 
   7  10   4        0.62        2.28      4.00 o 
   8  10   4        9.38        4.67      4.43 o 
   9  10   4       16.98       25.45      5.41 o 
   1  11   4       55.59       43.74      4.56 o 
   2  11   4      393.04      429.73     11.95 o 
   3  11   4       17.23       14.48      3.16 o 
   4  11   4       41.43       42.56      3.41 o 
   5  11   4      165.30      174.64      8.87 o 
   6  11   4       19.05       12.69      4.17 o 
   7  11   4        1.82        7.05      4.29 o 
   8  11   4       18.64       19.77      5.68 o 
   9  11   4       34.09       38.87      7.22 o 
   0  12   4       11.96       20.16      5.46 o 
   1  12   4      545.40      549.44     12.61 o 
   2  12   4      199.38      220.24     13.34 o 
   3  12   4      413.45      405.09      8.84 o 
   4  12   4        0.20       -2.64      2.77 o 
   5  12   4      198.37      185.11     12.38 o 
   6  12   4       80.97       68.34      6.54 o 
   7  12   4        0.17        8.18      5.13 o 
   8  12   4        1.01        0.98      5.32 o 
   9  12   4       16.45       21.24      6.59 o 
   1  13   4      117.00      135.35      7.49 o 
   2  13   4       35.58       51.33      4.70 o 
   3  13   4       47.15       41.95      4.54 o 
   4  13   4       12.64       12.70      5.64 o 
   5  13   4        8.50        3.14      4.93 o 
   6  13   4        0.29       -4.73      4.73 o 
   7  13   4        6.43        4.24      5.09 o 
   8  13   4        6.34       12.45      5.80 o 
   9  13   4       16.96       36.61     13.90 o 
   0  14   4      844.16      846.61     25.07 o 
   1  14   4      118.17      125.38      6.46 o 
   2  14   4        7.29        5.99      4.13 o 
   3  14   4      229.20      214.27      8.67 o 
   4  14   4       25.39       14.25      5.41 o 
   5  14   4        0.31       -2.40      4.86 o 
   6  14   4       18.02       17.82      5.65 o 
   7  14   4        9.55        8.79      6.88 o 
   8  14   4       19.72       27.46      6.79 o 
   1  15   4      154.01      122.89      6.74 o 
   2  15   4      101.24      108.79      6.39 o 
   3  15   4       91.23      105.44      6.29 o 
   4  15   4        0.48       -3.06      5.07 o 
   5  15   4        0.15        5.19      5.32 o 
   6  15   4        0.39       -1.98      5.49 o 
   7  15   4        3.30        2.00      5.78 o 
   8  15   4        3.16        9.67      9.23 o 
   0  16   4      555.88      585.33     20.82 o 
   1  16   4        7.61        3.13      4.61 o 
   2  16   4      150.96      149.54      7.50 o 
   3  16   4       86.37       99.19     21.63 o 
   4  16   4        1.02        5.93      5.66 o 
   5  16   4        7.24       17.03      6.11 o 
   6  16   4       58.15       77.08      9.54 o 
   7  16   4        0.64        0.91     12.45 o 
   1  17   4        0.27        1.71      5.42 o 
   2  17   4       21.19       15.52      5.20 o 
   3  17   4      102.97      100.40      8.40 o 
   4  17   4        2.63        2.48      9.79 o 
   5  17   4       18.93       38.62      7.00 o 
   6  17   4       10.51       11.72      6.61 o 
   7  17   4        0.05        4.57      6.63 o 
   0  18   4      116.29      132.53     11.22 o 
   1  18   4        3.18       -4.94      4.94 o 
   2  18   4       37.51       26.06      8.49 o 
   3  18   4       12.54        5.01      6.39 o 
   4  18   4       24.98       30.82      7.09 o 
   5  18   4        1.55        1.15      6.04 o 
   6  18   4       40.59       40.01      8.78 o 
   1  19   4        2.15       -3.58      5.62 o 
   2  19   4        0.01       -6.39      6.39 o 
   3  19   4        1.17        4.52      6.48 o 
   4  19   4       12.04        1.76      6.74 o 
   5  19   4       19.94       17.46      7.12 o 
   0  20   4       25.03       19.15      9.10 o 
   1  20   4       71.07       81.13      7.51 o 
   2  20   4        0.57       -6.04      7.97 o 
   3  20   4        0.78       -2.83      7.01 o 
   4  20   4       16.26       17.41     10.77 o 
   5  20   4        0.17       -0.29      7.17 o 
   1  21   4       13.44       -8.73     14.43 o 
   2  21   4        2.20       -4.09      7.30 o 
   3  21   4        1.47       -7.29      7.29 o 
   4  21   4       33.22       36.91      8.78 o 
   0  22   4       15.96       -0.70      9.17 o 
   1  22   4        6.12       -7.61      7.61 o 
   2  22   4        7.38        6.39      8.11 o 
   1   1   5     1327.81     1278.01     15.17 o 
   2   1   5     3489.27     3232.75     59.31 o 
   3   1   5       18.49       13.94      1.34 o 
   4   1   5     1073.65     1062.26     16.06 o 
   5   1   5      506.42      508.10      7.59 o 
   6   1   5        0.06       -0.81      1.33 o 
   7   1   5       72.45       69.00      2.83 o 
   8   1   5       24.93       21.19      2.04 o 
   9   1   5        8.85        7.45      3.93 o 
  10   1   5       12.85       18.13      5.34 o 
   0   2   5    26328.27    27866.13    496.22 o 
   1   2   5     1022.26      767.93      9.52 o 
   2   2   5      367.38      392.09     17.41 o 
   3   2   5     1818.28     1683.96     35.43 o 
   4   2   5      124.07      118.57      3.02 o 
   5   2   5      143.75      185.26      3.88 o 
   6   2   5       75.93       88.83      3.07 o 
   7   2   5      106.31      110.59      3.60 o 
   8   2   5       13.84       13.09      2.49 o 
   9   2   5       50.69       54.42      4.72 o 
  10   2   5        0.19        8.85      5.17 o 
   1   3   5      441.10      364.41      5.74 o 
   2   3   5      804.15      826.00     16.44 o 
   3   3   5      415.25      312.75      5.89 o 
   4   3   5      671.27      647.85     12.55 o 
   5   3   5      376.13      429.17      8.81 o 
   6   3   5        1.54       -1.24      1.24 o 
   7   3   5       69.61       76.69      3.14 o 
   8   3   5       41.77       39.01      2.90 o 
   9   3   5       29.57       19.47      2.74 o 
  10   3   5       12.59       20.14      4.80 o 
   0   4   5      185.49      197.36      3.98 o 
   1   4   5      191.25      227.67      4.27 o 
   2   4   5     1476.10     1482.23     28.06 o 
   3   4   5     2024.29     2038.16     29.55 o 
   4   4   5        2.16        3.95      1.32 o 
   5   4   5      317.40      338.84     11.11 o 
   6   4   5       24.72       18.57      2.31 o 
   7   4   5       86.39       80.00      4.25 o 
   8   4   5       15.28       20.50      2.83 o 
   9   4   5       21.16       25.27      4.84 o 
  10   4   5        1.81        7.21      4.48 o 
   1   5   5     1324.12     1427.29     17.39 o 
   2   5   5      236.85      225.07      4.20 o 
   3   5   5      337.22      353.84      6.18 o 
   4   5   5       66.87       63.77      2.69 o 
   5   5   5      232.25      266.62      9.70 o 
   6   5   5      236.51      213.67      5.36 o 
   7   5   5       58.85       49.31      3.44 o 
   8   5   5       64.87       55.32      3.88 o 
   9   5   5       58.48       50.13      5.55 o 
  10   5   5       16.72       25.40      7.20 o 
   0   6   5      618.59      814.08     13.94 o 
   1   6   5     2134.07     2173.28     28.02 o 
   2   6   5     1240.76     1197.29     14.09 o 
   3   6   5       46.05       59.50      2.55 o 
   4   6   5      216.02      177.88      4.56 o 
   5   6   5       16.35        3.85      2.42 o 
   6   6   5        3.63        1.31      2.35 o 
   7   6   5      183.06      197.39      6.38 o 
   8   6   5       44.16       41.37      4.97 o 
   9   6   5        0.03        7.53      4.43 o 
  10   6   5        0.06        9.28      4.76 o 
   1   7   5       25.88       16.77      1.56 o 
   2   7   5      284.58      256.67      4.72 o 
   3   7   5      149.06      155.02      3.80 o 
   4   7   5      221.66      223.92      5.39 o 
   5   7   5        0.08       -1.10      1.10 o 
   6   7   5       28.70       26.03      3.11 o 
   7   7   5      202.33      225.30      6.95 o 
   8   7   5       53.38       52.10      6.69 o 
   9   7   5        0.35       -1.16      4.20 o 
  10   7   5       17.59       32.98      5.64 o 
   0   8   5     3746.97     4309.19    134.47 o 
   1   8   5      237.80      290.95      5.23 o 
   2   8   5     1782.67     1945.90     23.95 o 
   3   8   5        8.15       16.94      2.34 o 
   4   8   5       43.74       39.53      2.34 o 
   5   8   5      724.64      710.27     22.44 o 
   6   8   5       62.37       56.14      5.71 o 
   7   8   5        0.41        5.56      3.95 o 
   8   8   5       78.54       83.23      6.13 o 
   9   8   5        0.75       11.02      4.76 o 
  10   8   5       12.41       13.93      5.32 o 
   1   9   5      396.47      444.35     11.41 o 
   2   9   5       39.14       52.99      2.65 o 
   3   9   5        5.23        3.40      1.78 o 
   4   9   5      522.84      526.84      9.30 o 
   5   9   5       29.53       27.22      2.92 o 
   6   9   5        1.86       -3.33      3.55 o 
   7   9   5       33.11       34.03      4.80 o 
   8   9   5        1.45       -2.33      6.15 o 
   9   9   5        3.29        0.09      4.75 o 
  10   9   5        3.72        7.52      5.24 o 
   0  10   5      139.03      125.41      8.17 o 
   1  10   5     1065.11     1159.23     23.86 o 
   2  10   5       16.94       14.27      2.58 o 
   3  10   5       75.01       72.49      5.84 o 
   4  10   5      104.92       96.91      4.97 o 
   5  10   5       35.84       32.46      3.65 o 
   6  10   5        0.96       -3.07      3.86 o 
   7  10   5      115.68      117.58      6.81 o 
   8  10   5        9.40       14.78      4.83 o 
   9  10   5       14.46       14.20      8.83 o 
   1  11   5       49.72       63.16      4.72 o 
   2  11   5      376.24      371.60      8.81 o 
   3  11   5      380.67      387.63      8.39 o 
   4  11   5        9.53        1.22      3.34 o 
   5  11   5      165.03      165.36      6.41 o 
   6  11   5      333.91      317.68     12.25 o 
   7  11   5        0.08        0.97      4.23 o 
   8  11   5        0.41       -1.03      4.47 o 
   9  11   5        0.41        0.30      7.09 o 
   0  12   5        5.33        2.17      6.72 o 
   1  12   5       51.98       65.78      5.34 o 
   2  12   5      202.28      200.66      9.07 o 
   3  12   5      104.41       96.51      4.97 o 
   4  12   5      270.22      244.58      8.25 o 
   5  12   5        1.25       -2.70      4.48 o 
   6  12   5        2.08        5.12      4.93 o 
   7  12   5       22.21       24.18      5.86 o 
   8  12   5        4.54       12.95      5.79 o 
   9  12   5       10.84       17.32      6.29 o 
   1  13   5       23.08       26.65      7.02 o 
   2  13   5        0.91       -1.33      3.52 o 
   3  13   5      230.66      266.02      8.98 o 
   4  13   5      741.02      695.77     14.59 o 
   5  13   5       18.53        3.22      4.96 o 
   6  13   5      126.48      124.73      8.40 o 
   7  13   5       13.64        7.44      5.46 o 
   8  13   5        0.80        4.54      5.78 o 
   0  14   5       32.18       24.93      6.46 o 
   1  14   5      483.91      531.43     13.14 o 
   2  14   5      260.25      268.24      9.73 o 
   3  14   5       32.58       38.20      5.76 o 
   4  14   5        7.85        4.15      5.19 o 
   5  14   5        6.68        4.12      5.17 o 
   6  14   5        1.47        7.34      5.22 o 
   7  14   5        8.76       15.05      6.09 o 
   8  14   5        0.54        2.82      5.93 o 
   1  15   5       78.55       78.25      5.83 o 
   2  15   5       27.69       28.87      4.83 o 
   3  15   5      102.65       78.52      7.00 o 
   4  15   5       24.77       16.38      5.72 o 
   5  15   5        2.93       -1.65      5.32 o 
   6  15   5        0.02        4.79      5.65 o 
   7  15   5        6.40       15.72      6.14 o 
   8  15   5       24.78       34.92      7.33 o 
   0  16   5      250.86      260.15     14.52 o 
   1  16   5       24.61       17.75      4.99 o 
   2  16   5       16.94       13.25      4.69 o 
   3  16   5       11.28       25.49      8.95 o 
   4  16   5        0.09       -5.13      5.13 o 
   5  16   5        1.65        0.88      5.54 o 
   6  16   5        4.67        3.72      5.78 o 
   7  16   5       23.90       20.95      6.94 o 
   1  17   5       85.87       74.43      6.51 o 
   2  17   5      219.84      194.31     14.23 o 
   3  17   5        0.00       -5.29      5.52 o 
   4  17   5       22.23       21.24      6.46 o 
   5  17   5        4.24        3.29      7.87 o 
   6  17   5       35.27       41.52      7.29 o 
   7  17   5        0.97        1.46      6.34 o 
   0  18   5       69.23       62.28     10.89 o 
   1  18   5       41.97       53.15      6.18 o 
   2  18   5      175.76      177.06     10.34 o 
   3  18   5       11.82       11.68      6.46 o 
   4  18   5       16.22       12.62      6.60 o 
   5  18   5        3.10        4.86      8.35 o 
   6  18   5       15.48       31.13      7.62 o 
   1  19   5       54.73       62.91      7.90 o 
   2  19   5       37.61       29.06      7.40 o 
   3  19   5        6.59        6.95      6.73 o 
   4  19   5       29.12       20.45      7.23 o 
   5  19   5        7.17       20.12      7.29 o 
   0  20   5       70.68       55.65     12.28 o 
   1  20   5        0.07        3.64      7.18 o 
   2  20   5       35.92       45.26     15.22 o 
   3  20   5        1.65       -4.60      8.40 o 
   4  20   5       15.27       14.81      7.83 o 
   5  20   5        3.78       14.83     10.66 o 
   1  21   5        0.18       -6.89      6.89 o 
   2  21   5       30.41       30.23      8.33 o 
   3  21   5       19.92       24.89      8.36 o 
   0  22   5       61.44       76.00     17.15 o 
   1  22   5        0.78       -8.27      8.27 o 
   2  22   5        7.84       -6.65      7.91 o 
   0   0   6    29613.98    30518.02    659.84 o 
   1   0   6    10833.12    11127.83    167.21 o 
   2   0   6     6749.28     7048.42    198.99 o 
   3   0   6     2791.11     2758.98     50.56 o 
   4   0   6      630.14      702.27     17.23 o 
   5   0   6      792.03      728.59     13.34 o 
   6   0   6      170.09      147.87      6.29 o 
   7   0   6      653.47      648.64     15.48 o 
   8   0   6        0.00       -2.21      2.21 o 
   9   0   6       65.33       87.19      8.11 o 
  10   0   6       88.65       89.44     13.44 o 
   1   1   6       31.06       20.61      1.20 o 
   2   1   6     3085.38     2766.38     43.91 o 
   3   1   6     2526.98     2608.77     41.40 o 
   4   1   6     1250.18     1207.54     18.11 o 
   5   1   6       60.25       46.05      2.40 o 
   6   1   6        0.72        0.95      1.31 o 
   7   1   6       19.68       15.61      2.21 o 
   8   1   6      121.92      133.64      4.87 o 
   9   1   6       13.08       19.25      2.88 o 
  10   1   6        1.02        1.23      7.06 o 
   0   2   6       71.26       64.98      4.72 o 
   1   2   6      420.85      439.60      5.95 o 
   2   2   6       81.67       77.71      3.18 o 
   3   2   6        1.80        0.30      0.66 o 
   4   2   6        0.66        1.09      1.09 o 
   5   2   6      118.86      107.00      4.64 o 
   6   2   6        0.26        1.39      1.62 o 
   7   2   6      251.21      275.53      5.60 o 
   8   2   6      114.92      108.12      4.48 o 
   9   2   6       20.68       28.28      4.95 o 
  10   2   6        8.35       21.24      5.70 o 
   1   3   6        9.91        3.65      0.91 o 
   2   3   6       43.12       37.03      2.35 o 
   3   3   6     2884.43     2487.19    340.17 o 
   4   3   6      296.22      287.51      4.74 o 
   5   3   6      271.60      254.43      5.58 o 
   6   3   6       52.72       49.83      2.51 o 
   7   3   6       27.54       28.45      3.13 o 
   8   3   6       10.27        4.87      2.64 o 
   9   3   6        1.99        3.05      2.54 o 
  10   3   6        4.27       10.19      6.01 o 
   0   4   6       24.59       28.67      2.45 o 
   1   4   6     1812.72     1817.27     21.90 o 
   2   4   6     1451.34     1533.58     21.76 o 
   3   4   6     1689.92     1819.37     29.96 o 
   4   4   6      231.56      227.09      8.62 o 
   5   4   6        3.11        0.13      1.38 o 
   6   4   6        0.73       -1.40      2.31 o 
   7   4   6      182.99      212.53      7.26 o 
   8   4   6       19.80       19.65      2.96 o 
   9   4   6        9.37        9.08      2.91 o 
  10   4   6        0.24        4.41      5.31 o 
   1   5   6      921.59      845.38     10.88 o 
   2   5   6      623.95      666.55      8.74 o 
   3   5   6      843.40      852.82     13.78 o 
   4   5   6        0.64        4.60      1.16 o 
   5   5   6        0.76       -1.30      2.46 o 
   6   5   6      122.84      144.21      5.09 o 
   7   5   6      199.82      198.51      6.33 o 
   8   5   6       19.82       23.19      3.21 o 
   9   5   6       27.60       24.96      5.75 o 
  10   5   6        6.05       11.10      4.95 o 
   0   6   6      173.76      304.08      6.58 o 
   1   6   6     1378.62     1437.09     19.09 o 
   2   6   6      223.39      279.39      4.45 o 
   3   6   6      207.47      160.92      4.00 o 
   4   6   6      791.88      776.76     20.74 o 
   5   6   6        0.01       -1.00      1.16 o 
   6   6   6      123.61      106.24      4.58 o 
   7   6   6       70.62       72.30      5.00 o 
   8   6   6       82.68       81.19      4.57 o 
   9   6   6       19.27       29.81      5.09 o 
  10   6   6        8.04       16.53      6.64 o 
   1   7   6       14.91       16.03      1.59 o 
   2   7   6      740.44      856.24     10.76 o 
   3   7   6     1033.97     1161.37     15.01 o 
   4   7   6      304.22      318.63      6.42 o 
   5   7   6       14.51        4.12      2.18 o 
   6   7   6       55.00       44.99      3.55 o 
   7   7   6       21.77       16.21      3.10 o 
   8   7   6       11.55       22.34      4.80 o 
   9   7   6        0.08        0.86      4.50 o 
  10   7   6        3.50        9.56      4.97 o 
   0   8   6     5829.42     6213.03    137.36 o 
   1   8   6      995.22     1106.65     17.76 o 
   2   8   6       28.76       31.69      2.00 o 
   3   8   6      371.28      346.95      6.12 o 
   4   8   6      240.40      253.57      5.31 o 
   5   8   6      888.25      854.79     14.99 o 
   6   8   6       33.25       32.27      3.42 o 
   7   8   6       47.85       50.12      3.97 o 
   8   8   6       57.59       62.44      5.61 o 
   9   8   6        0.14       -4.12      4.29 o 
  10   8   6        0.86        5.89      4.90 o 
   1   9   6      340.98      382.21      7.12 o 
   2   9   6      228.12      222.32      5.34 o 
   3   9   6      557.27      551.78      8.58 o 
   4   9   6       36.75       45.50      3.34 o 
   5   9   6       17.51       13.02      2.66 o 
   6   9   6      340.30      341.85      8.59 o 
   7   9   6       39.97       37.87      4.84 o 
   8   9   6        4.14       -0.89      4.32 o 
   9   9   6       23.02       31.63      5.30 o 
   0  10   6     1770.11     1787.45     42.45 o 
   1  10   6       37.17       29.12      2.78 o 
   2  10   6      515.52      556.64     10.47 o 
   3  10   6       24.88       33.58      3.15 o 
   4  10   6      159.01      178.17      5.61 o 
   5  10   6      590.48      605.97     10.77 o 
   6  10   6       86.62       86.09      4.99 o 
   7  10   6       63.81       75.50      5.94 o 
   8  10   6        0.21        1.89      6.75 o 
   9  10   6        0.44       -0.34      4.78 o 
   1  11   6      239.75      240.20      8.99 o 
   2  11   6       32.18       32.65      2.97 o 
   3  11   6       71.70       68.95      3.44 o 
   4  11   6        0.03       -3.22      3.33 o 
   5  11   6       43.65       41.55      4.17 o 
   6  11   6       26.07       18.81      4.53 o 
   7  11   6       24.73       40.85      5.36 o 
   8  11   6        1.92        6.56      4.74 o 
   9  11   6        2.88        6.04      6.63 o 
   0  12   6      369.89      365.52     44.28 o 
   1  12   6       59.33       78.03      7.80 o 
   2  12   6        0.97        0.35      3.27 o 
   3  12   6       40.73       44.33      4.68 o 
   4  12   6        6.43        0.79      3.68 o 
   5  12   6        0.89       -1.45      4.48 o 
   6  12   6       44.86       32.07      5.96 o 
   7  12   6       23.30       26.96      6.13 o 
   8  12   6        0.04       -1.24      6.22 o 
   9  12   6        0.71        6.03      5.40 o 
   1  13   6      591.23      586.08     13.65 o 
   2  13   6      442.51      432.32     11.38 o 
   3  13   6      261.55      281.41      9.64 o 
   4  13   6       20.12       27.91      4.18 o 
   5  13   6       47.93       46.03      7.50 o 
   6  13   6        2.33       -2.69      5.09 o 
   7  13   6        3.05       -2.26      5.41 o 
   8  13   6        0.54       -0.27      5.65 o 
   0  14   6      161.44      183.60     14.14 o 
   1  14   6       84.57       89.05      5.75 o 
   2  14   6       63.43       51.94      4.99 o 
   3  14   6       19.38       25.82      5.48 o 
   4  14   6        2.34        0.53      4.96 o 
   5  14   6      355.96      371.82     13.88 o 
   6  14   6        0.03        1.09      5.49 o 
   7  14   6        4.98       14.87      5.99 o 
   8  14   6       13.72       21.24      6.61 o 
   1  15   6       18.24       10.71      4.42 o 
   2  15   6      497.08      451.63     14.56 o 
   3  15   6       26.05       14.28      5.54 o 
   4  15   6       11.75        6.85      5.64 o 
   5  15   6       42.78       30.61      9.61 o 
   6  15   6        1.08       -5.37      5.37 o 
   7  15   6        9.04       14.22      6.52 o 
   8  15   6        8.36       11.62      6.54 o 
   0  16   6      389.51      352.09     15.55 o 
   1  16   6       78.35       91.67      6.29 o 
   2  16   6       14.58       19.45      5.58 o 
   3  16   6       20.06       20.27      6.58 o 
   4  16   6        0.00       -4.57      5.49 o 
   5  16   6       11.72       11.94      6.19 o 
   6  16   6        0.13       -6.06      6.06 o 
   7  16   6       22.98       25.64      7.22 o 
   1  17   6        0.00        0.93      4.68 o 
   2  17   6       91.54       84.50      8.00 o 
   3  17   6        0.21       -0.78      5.78 o 
   4  17   6       22.23       32.73      6.73 o 
   5  17   6       11.05        6.82      6.17 o 
   6  17   6       35.37       30.39      7.30 o 
   7  17   6        0.01       -2.78      9.73 o 
   0  18   6      220.43      225.14     13.58 o 
   1  18   6        2.79        3.24      8.96 o 
   2  18   6       12.46       16.67      6.73 o 
   3  18   6        4.67        1.37      6.01 o 
   4  18   6       16.65       18.55      6.73 o 
   5  18   6       31.93       50.44      8.00 o 
   6  18   6        1.54        4.20      6.80 o 
   1  19   6        0.60        3.93      9.88 o 
   2  19   6       20.59       15.84      7.13 o 
   3  19   6       19.22       21.32      7.22 o 
   4  19   6       45.60       48.81      9.32 o 
   5  19   6        4.97        8.00      7.22 o 
   0  20   6        0.64       -6.95     12.05 o 
   1  20   6        1.06       -1.32      6.99 o 
   2  20   6        0.24       -6.77      6.77 o 
   3  20   6        4.77       -7.30      7.30 o 
   4  20   6        7.84        7.20      7.47 o 
   1  21   6       11.42        4.74      7.48 o 
   2  21   6       30.86       18.47     10.39 o 
   3  21   6        2.82        6.62      7.90 o 
   0  22   6        0.63       -2.32     13.44 o 
   1  22   6        0.11       -8.55      9.27 o 
   1   1   7      975.48     1122.73     12.05 o 
   2   1   7     4039.38     3911.75     49.17 o 
   3   1   7      350.89      290.40      6.58 o 
   4   1   7      878.33      915.07     15.92 o 
   5   1   7       57.05       47.96      2.90 o 
   6   1   7      108.55      120.04      3.78 o 
   7   1   7       78.66       88.40      4.39 o 
   8   1   7       11.41        8.48      2.84 o 
   9   1   7       19.01        9.23      2.41 o 
  10   1   7        8.21        9.64      3.21 o 
   0   2   7     3106.46     3023.86     55.02 o 
   1   2   7       28.19       25.78      1.58 o 
   2   2   7      520.68      545.93      8.00 o 
   3   2   7        9.78        6.90      1.82 o 
   4   2   7      522.02      553.23      9.30 o 
   5   2   7      541.21      551.75     14.90 o 
   6   2   7      144.79      124.80      3.92 o 
   7   2   7       75.51       76.64      4.45 o 
   8   2   7       16.97        9.94      2.86 o 
   9   2   7       13.24       15.31      6.66 o 
  10   2   7        0.72        3.10      5.75 o 
   1   3   7     4223.12     4466.95     51.26 o 
   2   3   7      487.89      468.23      7.16 o 
   3   3   7      377.74      354.46      8.81 o 
   4   3   7      443.74      465.03      7.46 o 
   5   3   7      165.90      154.04      4.20 o 
   6   3   7      223.29      212.47      6.50 o 
   7   3   7        2.55       -1.20      2.94 o 
   8   3   7        3.17        2.84      3.81 o 
   9   3   7      269.96      273.82      8.47 o 
  10   3   7       85.86       88.91      5.28 o 
   0   4   7      239.36      267.20      8.88 o 
   1   4   7       11.28       25.97      1.53 o 
   2   4   7      421.67      434.52      6.88 o 
   3   4   7       70.63       57.50      3.81 o 
   4   4   7      250.62      285.05      5.21 o 
   5   4   7       65.04       51.57      3.56 o 
   6   4   7        0.78       -0.13      2.39 o 
   7   4   7       75.70       89.10      4.73 o 
   8   4   7        2.79        6.39      2.71 o 
   9   4   7       20.74       18.45      3.29 o 
  10   4   7        0.26        3.57      5.65 o 
   1   5   7       16.16       29.38      1.83 o 
   2   5   7      572.68      659.84      8.78 o 
   3   5   7      714.24      710.47     13.39 o 
   4   5   7       25.06       23.81      1.54 o 
   5   5   7      175.39      179.13      6.66 o 
   6   5   7      437.16      436.79      9.20 o 
   7   5   7        3.87       -0.10      2.56 o 
   8   5   7       87.19      101.24      5.05 o 
   9   5   7       17.21       20.44      3.37 o 
  10   5   7       12.58       13.17      8.02 o 
   0   6   7       20.38        3.66      1.60 o 
   1   6   7        0.02        1.63      1.18 o 
   2   6   7      279.34      291.31      4.79 o 
   3   6   7      431.39      493.94      9.23 o 
   4   6   7      161.10      153.40      5.14 o 
   5   6   7       18.65        9.58      3.31 o 
   6   6   7       50.73       44.86      3.49 o 
   7   6   7        4.01        3.60      2.79 o 
   8   6   7       26.45       25.29      3.65 o 
   9   6   7       30.56       44.92      6.58 o 
  10   6   7        0.01        4.96      5.69 o 
   1   7   7      326.58      298.31      4.95 o 
   2   7   7     1097.49     1117.46     13.08 o 
   3   7   7      138.94      144.71      3.60 o 
   4   7   7      625.75      669.58     12.21 o 
   5   7   7       12.89        9.17      2.45 o 
   6   7   7      133.75      150.78      7.12 o 
   7   7   7        6.98       -0.02      3.38 o 
   8   7   7       55.13       59.03      4.34 o 
   9   7   7        0.00        3.76      4.61 o 
  10   7   7       15.10       22.79      9.23 o 
   0   8   7      643.33      726.85     15.56 o 
   1   8   7       12.80       17.56      2.16 o 
   2   8   7     2068.47     2173.04     24.98 o 
   3   8   7       72.22       75.80      2.95 o 
   4   8   7      723.53      743.56     11.86 o 
   5   8   7        1.32        0.60      2.49 o 
   6   8   7      155.93      162.49      6.20 o 
   7   8   7      113.87      124.62      5.56 o 
   8   8   7       36.15       32.82      3.85 o 
   9   8   7        4.82        3.62      5.42 o 
  10   8   7        5.21       11.14      5.22 o 
   1   9   7        0.32       -0.43      2.62 o 
   2   9   7      246.44      263.43      6.21 o 
   3   9   7       14.67       20.13      2.52 o 
   4   9   7       15.53       16.78      2.71 o 
   5   9   7        0.00       -1.66      2.53 o 
   6   9   7        3.29        1.81      3.42 o 
   7   9   7        0.56       -1.13      2.95 o 
   8   9   7        0.85       -0.82      4.13 o 
   9   9   7        0.36        0.41      6.96 o 
   0  10   7     2980.43     3294.71     74.89 o 
   1  10   7      393.08      383.43      9.33 o 
   2  10   7      478.31      461.96     13.07 o 
   3  10   7       15.20       23.77      2.89 o 
   4  10   7      230.90      234.11      6.23 o 
   5  10   7      213.41      212.13      6.12 o 
   6  10   7      218.44      203.09      6.12 o 
   7  10   7       15.86       22.98      4.94 o 
   8  10   7        0.25       -4.09      4.42 o 
   9  10   7        3.91       11.24      5.09 o 
   1  11   7      416.49      461.71     12.04 o 
   2  11   7        0.02       -2.32      2.32 o 
   3  11   7      290.76      259.67      7.18 o 
   4  11   7      679.03      604.02     10.75 o 
   5  11   7      125.29      142.01      5.34 o 
   6  11   7       91.07       84.96      6.19 o 
   7  11   7       22.51       21.59      5.06 o 
   8  11   7        0.44        4.56      4.53 o 
   9  11   7        0.09       -1.35      5.15 o 
   0  12   7       84.37       98.25      9.73 o 
   1  12   7      415.80      431.21     18.88 o 
   2  12   7       47.83       51.03      3.74 o 
   3  12   7       16.37       23.08      3.29 o 
   4  12   7       55.80       40.86      4.55 o 
   5  12   7      100.91      131.38      6.69 o 
   6  12   7        0.19       -2.83      4.27 o 
   7  12   7        4.86       -3.52      4.58 o 
   8  12   7        0.08        3.51      5.02 o 
   9  12   7        2.45        6.31      5.39 o 
   1  13   7      625.30      645.61     14.57 o 
   2  13   7       36.71       42.17      5.70 o 
   3  13   7       66.03       73.38      7.34 o 
   4  13   7        0.28       -1.21      3.74 o 
   5  13   7       69.22       74.32      7.14 o 
   6  13   7      106.83       86.12      7.63 o 
   7  13   7        1.46        9.92      5.69 o 
   8  13   7        2.56        8.73      7.01 o 
   0  14   7      611.11      673.80     21.31 o 
   1  14   7        9.04        7.48      4.09 o 
   2  14   7       39.41       23.80      5.32 o 
   3  14   7        0.75        2.19      4.94 o 
   4  14   7      196.04      165.89      8.09 o 
   5  14   7       12.96       10.41      5.69 o 
   6  14   7       16.91       24.76      6.11 o 
   7  14   7        2.88       15.68      6.01 o 
   8  14   7       13.59       27.65     10.45 o 
   1  15   7        2.26       -3.29      4.22 o 
   2  15   7        0.86        6.20      5.26 o 
   3  15   7       30.81       28.35      5.96 o 
   4  15   7        7.93        9.29      5.51 o 
   5  15   7        7.44       11.89      5.94 o 
   6  15   7       11.93        8.12      6.01 o 
   7  15   7       27.76       24.55      6.89 o 
   0  16   7     1018.46     1041.26     56.86 o 
   1  16   7       43.20       28.89      6.12 o 
   2  16   7       22.79       14.00      5.68 o 
   3  16   7       16.21       21.28      5.79 o 
   4  16   7      106.66      108.32      8.44 o 
   5  16   7       15.80       12.26      8.91 o 
   6  16   7       31.67       31.89      7.09 o 
   7  16   7       14.36       16.54      6.97 o 
   1  17   7       58.70       66.78      7.45 o 
   2  17   7      177.91      187.40     10.85 o 
   3  17   7       22.54       23.16      8.85 o 
   4  17   7       76.13       76.76      8.06 o 
   5  17   7        0.12        3.82      6.18 o 
   6  17   7        9.18       13.42      7.43 o 
   0  18   7       21.07        7.41      7.54 o 
   1  18   7      196.39      204.97     11.08 o 
   2  18   7      117.09       95.16      8.61 o 
   3  18   7        3.23       -3.31      5.79 o 
   4  18   7       27.52       32.42      7.40 o 
   5  18   7       14.93       17.71      7.10 o 
   6  18   7       29.62       38.76      8.27 o 
   1  19   7       22.08       28.98      7.19 o 
   2  19   7        6.91        6.01      6.51 o 
   3  19   7       28.15       19.05      7.19 o 
   4  19   7       25.83       27.50      9.54 o 
   5  19   7        2.05        6.48      6.98 o 
   0  20   7       31.45       17.61     12.97 o 
   1  20   7        0.46        2.17      6.88 o 
   2  20   7        9.45       -1.98      7.02 o 
   3  20   7       12.48        0.21      7.25 o 
   4  20   7        9.87       22.68      7.85 o 
   1  21   7        1.80       -8.97      8.97 o 
   2  21   7        7.19        8.20      7.42 o 
   3  21   7        0.17       -3.54      7.38 o 
   0  22   7        0.41        4.17     13.44 o 
   0   0   8        6.43        1.46      2.06 o 
   1   0   8     3184.46     3410.92     61.98 o 
   2   0   8      445.56      417.36      9.35 o 
   3   0   8      944.21      969.79     23.74 o 
   4   0   8       49.82       59.60      4.54 o 
   5   0   8       29.61       44.02      5.56 o 
   6   0   8      361.07      373.27     13.00 o 
   7   0   8      366.51      376.49     21.79 o 
   8   0   8      477.99      486.98     15.00 o 
   9   0   8      131.18      161.99      9.50 o 
  10   0   8       18.33       12.60      4.63 o 
   1   1   8      378.26      370.52      5.11 o 
   2   1   8     2175.80     2081.00     23.30 o 
   3   1   8      735.57      792.13     12.51 o 
   4   1   8     1419.70     1434.51     25.82 o 
   5   1   8       11.54        5.44      2.56 o 
   6   1   8      195.11      184.82      5.32 o 
   7   1   8       43.90       36.20      3.42 o 
   8   1   8        0.00       -3.02      3.02 o 
   9   1   8        1.96        0.02      2.38 o 
  10   1   8       29.90       29.50      3.02 o 
   0   2   8      344.18      378.35     10.22 o 
   1   2   8     1145.02     1195.44     14.59 o 
   2   2   8      529.38      576.57      7.95 o 
   3   2   8      707.72      756.68     13.84 o 
   4   2   8      487.61      499.98      9.87 o 
   5   2   8      133.41      106.39      4.60 o 
   6   2   8       80.47       88.20      4.49 o 
   7   2   8       22.18       22.24      3.24 o 
   8   2   8       69.31       71.00      6.80 o 
   9   2   8        7.62        7.61      3.49 o 
  10   2   8        2.23        3.27      2.35 o 
   1   3   8        7.71        9.92      1.28 o 
   2   3   8      980.94     1039.63     14.26 o 
   3   3   8       24.00       31.35      2.63 o 
   4   3   8        2.91        5.72      2.07 o 
   5   3   8      163.20      151.59     17.15 o 
   6   3   8        0.23       -2.19      2.34 o 
   7   3   8       42.17       34.18      4.41 o 
   8   3   8        0.01       -1.48      3.68 o 
   9   3   8       10.96       10.94      3.81 o 
  10   3   8        2.24        1.60      3.03 o 
   0   4   8        8.35       16.99      2.16 o 
   1   4   8     1146.51     1190.55     14.85 o 
   2   4   8      543.14      586.83      8.78 o 
   3   4   8      103.94       91.92      3.93 o 
   4   4   8      148.65      129.59     12.98 o 
   5   4   8       31.06       16.96      3.65 o 
   6   4   8        3.58        2.36      3.09 o 
   7   4   8        0.17       -1.63      3.28 o 
   8   4   8        4.21        0.55      3.11 o 
   9   4   8        0.09        4.98      3.24 o 
  10   4   8        4.43        0.41      3.02 o 
   1   5   8      926.18      921.21     11.98 o 
   2   5   8     1573.42     1852.39     22.29 o 
   3   5   8     1003.46      950.00     19.65 o 
   4   5   8      161.97      145.29      5.40 o 
   5   5   8       29.70       22.48      4.06 o 
   6   5   8        9.47       10.73      2.64 o 
   7   5   8        3.69        0.59      2.56 o 
   8   5   8      132.70      139.44      6.73 o 
   9   5   8        3.83       10.03      3.41 o 
  10   5   8       10.29       13.57      5.85 o 
   0   6   8       18.40       20.09      1.88 o 
   1   6   8      885.05      815.25     10.87 o 
   2   6   8      132.41      116.24      3.26 o 
   3   6   8      207.28      215.85      7.35 o 
   4   6   8       90.01       79.28      3.85 o 
   5   6   8       99.72       82.33      4.00 o 
   6   6   8       18.07       14.98      2.97 o 
   7   6   8        5.30        0.96      2.73 o 
   8   6   8      160.24      168.69      6.42 o 
   9   6   8       35.19       47.73      4.15 o 
  10   6   8        1.36        5.68      5.77 o 
   1   7   8       31.73       41.82      1.94 o 
   2   7   8      883.01      921.61     12.04 o 
   3   7   8       97.54      111.51      3.89 o 
   4   7   8     1265.37     1301.21     20.92 o 
   5   7   8       96.27       87.85      4.30 o 
   6   7   8      204.63      184.45      7.47 o 
   7   7   8        7.35        8.99      3.12 o 
   8   7   8        7.31        6.89      3.14 o 
   9   7   8        0.04        4.72      3.24 o 
  10   7   8        7.08        5.75      5.79 o 
   0   8   8      169.36      177.40      8.60 o 
   1   8   8      896.92      906.30     11.48 o 
   2   8   8        9.30       12.18      1.42 o 
   3   8   8      144.62      142.89      5.34 o 
   4   8   8       35.83       43.26      3.14 o 
   5   8   8       19.42       18.45      4.49 o 
   6   8   8      109.80      100.47      5.03 o 
   7   8   8       26.66       36.96      3.80 o 
   8   8   8       87.89       93.01      5.14 o 
   9   8   8        5.82       15.66      5.72 o 
   1   9   8       80.24       63.79      2.94 o 
   2   9   8      717.90      795.29     11.16 o 
   3   9   8       50.75       41.89      3.03 o 
   4   9   8      652.57      636.43     10.90 o 
   5   9   8        0.01       -2.00      2.63 o 
   6   9   8      164.22      171.93      5.73 o 
   7   9   8       91.57       89.95      5.06 o 
   8   9   8        0.59       -0.74      3.26 o 
   9   9   8        0.18       -3.43      4.54 o 
   0  10   8       13.76       12.25      3.76 o 
   1  10   8       89.65       95.24      4.15 o 
   2  10   8        0.57       -2.21      2.21 o 
   3  10   8       14.62       23.27      3.02 o 
   4  10   8        3.13       -0.01      2.97 o 
   5  10   8        2.47        0.11      2.71 o 
   6  10   8        0.35       -1.41      2.83 o 
   7  10   8        9.59       12.97      3.62 o 
   8  10   8        0.15        5.99      4.71 o 
   9  10   8        0.71        7.32      6.26 o 
   1  11   8       79.79       86.38      3.67 o 
   2  11   8      335.33      310.67      9.64 o 
   3  11   8      126.75      132.81      5.51 o 
   4  11   8        0.17        0.82      2.69 o 
   5  11   8        0.55        0.56      2.88 o 
   6  11   8        0.01       -2.67      2.93 o 
   7  11   8        3.33        8.31      5.62 o 
   8  11   8       35.99       23.01      5.26 o 
   9  11   8        4.56        7.66      5.23 o 
   0  12   8      454.80      455.22     15.70 o 
   1  12   8       36.19       35.49      3.43 o 
   2  12   8       27.99       38.48      4.82 o 
   3  12   8        0.01       -2.90      2.90 o 
   4  12   8       19.50       20.14      3.55 o 
   5  12   8       51.19       46.97      3.87 o 
   6  12   8       78.82       81.10      6.41 o 
   7  12   8        2.74        3.52      4.70 o 
   8  12   8        0.89       -3.87      4.85 o 
   1  13   8        1.11        1.26      3.67 o 
   2  13   8      857.45      892.76     21.14 o 
   3  13   8      261.59      264.79      8.77 o 
   4  13   8       39.48       36.18      4.67 o 
   5  13   8        2.07       -0.75      5.05 o 
   6  13   8        9.03        5.56      5.56 o 
   7  13   8        0.04        0.36      5.51 o 
   8  13   8       50.35       46.05      6.35 o 
   0  14   8      624.93      682.71     21.62 o 
   1  14   8        8.76       12.11      4.96 o 
   2  14   8       16.79       12.69      5.19 o 
   3  14   8      100.92      103.36      8.16 o 
   4  14   8        0.01       -2.39      3.91 o 
   5  14   8       38.75       48.54      6.83 o 
   6  14   8        6.41        6.26      5.37 o 
   7  14   8        6.59        0.49      6.33 o 
   8  14   8        5.10        8.06      6.38 o 
   1  15   8       84.26       76.24      6.95 o 
   2  15   8      768.57      788.10     20.33 o 
   3  15   8       22.49       17.64      5.84 o 
   4  15   8       54.00       68.19      7.20 o 
   5  15   8        2.82       -1.07      5.55 o 
   6  15   8       17.30       20.87      6.61 o 
   7  15   8        0.96        6.82      7.89 o 
   0  16   8      290.88      293.85     15.36 o 
   1  16   8       28.26       28.13      6.14 o 
   2  16   8        9.66        3.69      7.53 o 
   3  16   8       19.27       23.39      6.01 o 
   4  16   8       21.77       27.89      7.77 o 
   5  16   8        1.39        5.58      6.11 o 
   6  16   8        2.61        2.28      6.14 o 
   7  16   8        5.31        3.30      6.61 o 
   1  17   8        6.10        1.05      5.95 o 
   2  17   8        5.42        8.68      6.11 o 
   3  17   8        2.51       -0.47      6.99 o 
   4  17   8       11.70        4.40      6.25 o 
   5  17   8        7.51        2.65      6.37 o 
   6  17   8       41.38       41.12      7.77 o 
   0  18   8       18.30       14.83     10.66 o 
   1  18   8       15.85       24.10      6.99 o 
   2  18   8       57.05       40.47      7.12 o 
   3  18   8       12.98        5.51      6.54 o 
   4  18   8        3.95        1.68      8.70 o 
   5  18   8        8.51       14.60      7.16 o 
   6  18   8       28.02       16.87      9.25 o 
   1  19   8        0.96       -7.84      7.84 o 
   2  19   8       19.88       11.84      6.84 o 
   3  19   8        8.86        4.78      6.86 o 
   4  19   8       14.46        7.45      6.82 o 
   5  19   8        3.80       13.07      7.50 o 
   0  20   8       65.74       76.46     14.83 o 
   1  20   8        7.56       -3.78      8.44 o 
   2  20   8       15.23       14.50      7.72 o 
   3  20   8        0.08       -6.87      6.87 o 
   4  20   8        3.28       -5.46      6.88 o 
   1  21   8        9.69       -2.43      8.97 o 
   2  21   8       81.22       98.81     11.93 o 
   1   1   9       50.24       56.04      1.92 o 
   2   1   9     2252.08     2305.88     25.83 o 
   3   1   9      560.40      563.00     10.29 o 
   4   1   9      812.94      950.81     15.19 o 
   5   1   9       26.01       12.79      3.89 o 
   6   1   9       43.99       56.43      3.74 o 
   7   1   9      106.98       97.73      5.78 o 
   8   1   9       12.32       14.83      3.60 o 
   9   1   9        0.04       -0.46      3.35 o 
  10   1   9       41.90       34.30      4.28 o 
   0   2   9    11805.92    11910.72    179.60 o 
   1   2   9     1990.21     2106.64     25.32 o 
   2   2   9     2212.96     2173.16     25.70 o 
   3   2   9       68.05       74.47      3.81 o 
   4   2   9      572.21      572.88     20.83 o 
   5   2   9      537.91      510.82     25.51 o 
   6   2   9      289.10      292.02      8.02 o 
   7   2   9        4.70        2.87      3.88 o 
   8   2   9        6.30        5.21      3.40 o 
   9   2   9        8.22        9.81      3.49 o 
  10   2   9        5.08       10.43      3.54 o 
   1   3   9        1.40        1.91      1.02 o 
   2   3   9     5978.21     6149.43     77.07 o 
   3   3   9      191.79      198.87      5.93 o 
   4   3   9       74.31       51.21      3.75 o 
   5   3   9       27.75       30.50      5.33 o 
   6   3   9      298.88      292.25      8.23 o 
   7   3   9      111.27      115.84      5.47 o 
   8   3   9      195.40      180.20      7.76 o 
   9   3   9       22.75       23.96      4.12 o 
  10   3   9       67.16       69.41      4.92 o 
   0   4   9     1487.20     1588.78     30.19 o 
   1   4   9       20.24       30.50      1.86 o 
   2   4   9     1535.27     1658.86     22.04 o 
   3   4   9       19.96       24.98      2.63 o 
   4   4   9       98.61       92.90      4.90 o 
   5   4   9      158.20      161.78     15.18 o 
   6   4   9        0.16       -2.63      2.63 o 
   7   4   9       72.17       72.22      4.57 o 
   8   4   9        0.24       -2.79      2.79 o 
   9   4   9       10.26       14.33      3.57 o 
  10   4   9       12.22       14.55      6.54 o 
   1   5   9      240.43      238.84      4.10 o 
   2   5   9       68.57       74.03      2.62 o 
   3   5   9      403.77      421.09      9.32 o 
   4   5   9      984.75      987.25     20.89 o 
   5   5   9      105.10      101.04      4.77 o 
   6   5   9      214.20      219.73      7.32 o 
   7   5   9       18.32       25.46      3.25 o 
   8   5   9        2.91        5.02      3.10 o 
   9   5   9       12.13       15.18      3.62 o 
  10   5   9       36.79       44.24      4.82 o 
   0   6   9     3203.15     3645.28     50.74 o 
   1   6   9      772.59      742.42      9.52 o 
   2   6   9       46.83       59.62      2.26 o 
   3   6   9      448.43      495.70      9.30 o 
   4   6   9       20.48        9.08      3.03 o 
   5   6   9       26.46       19.79      2.89 o 
   6   6   9        7.46       10.27      2.96 o 
   7   6   9       24.76       25.60      3.50 o 
   8   6   9        0.77        2.66      2.94 o 
   9   6   9        7.31        5.72      3.57 o 
  10   6   9        8.16       11.06      3.94 o 
   1   7   9        0.86        0.71      1.40 o 
   2   7   9       50.58       51.02      2.08 o 
   3   7   9      218.66      199.75      5.86 o 
   4   7   9       51.89       52.14      3.20 o 
   5   7   9      396.40      388.56      8.98 o 
   6   7   9      410.17      446.09     10.85 o 
   7   7   9        1.57        4.44      3.14 o 
   8   7   9        0.02       -0.01      3.34 o 
   9   7   9        8.15       10.56      4.16 o 
   0   8   9     3497.12     3781.29     67.58 o 
   1   8   9      175.91      179.72      4.01 o 
   2   8   9      234.89      242.79      4.70 o 
   3   8   9      275.93      262.52      6.84 o 
   4   8   9      832.37      850.91     13.45 o 
   5   8   9       16.19       28.13      3.50 o 
   6   8   9      401.59      400.90      9.62 o 
   7   8   9        2.54        0.59      3.01 o 
   8   8   9        3.39        2.03      3.26 o 
   9   8   9        0.00        1.29      3.25 o 
   1   9   9       36.34       29.42      2.42 o 
   2   9   9        0.02       -1.04      1.70 o 
   3   9   9      284.36      251.70      8.27 o 
   4   9   9      100.72       93.10      4.14 o 
   5   9   9        0.40       -0.64      2.65 o 
   6   9   9       14.74       15.76      3.25 o 
   7   9   9        2.89        7.07      3.28 o 
   8   9   9        7.06       -0.29      3.18 o 
   9   9   9        1.24        0.05      4.95 o 
   0  10   9     1318.12     1421.45     28.77 o 
   1  10   9       75.71       76.77      3.81 o 
   2  10   9      162.28      149.72      5.41 o 
   3  10   9       56.50       54.20      3.51 o 
   4  10   9      575.84      565.70     10.36 o 
   5  10   9        0.05        2.07      2.83 o 
   6  10   9      218.32      188.26      6.12 o 
   7  10   9       53.82       49.53      4.52 o 
   8  10   9       15.88       10.29      3.69 o 
   9  10   9       31.01       22.63      5.72 o 
   1  11   9        2.31       -2.02      2.02 o 
   2  11   9       27.44       26.57      4.23 o 
   3  11   9        2.43       -1.59      2.59 o 
   4  11   9      194.64      169.30      5.81 o 
   5  11   9       84.31       87.06      4.56 o 
   6  11   9       14.19       13.58      3.27 o 
   7  11   9        0.16       -1.19      3.73 o 
   8  11   9        5.97        8.46      4.89 o 
   9  11   9       15.69       25.61     15.43 o 
   0  12   9      137.44      151.47      8.06 o 
   1  12   9       16.62        8.15      3.51 o 
   2  12   9       89.06       87.68      5.06 o 
   3  12   9       20.53       19.97      3.40 o 
   4  12   9      148.11      131.81      5.25 o 
   5  12   9       12.72       14.47      3.40 o 
   6  12   9       58.86       49.46      4.81 o 
   7  12   9        0.04        4.84      5.48 o 
   8  12   9        7.65        4.51      6.35 o 
   1  13   9       15.55       10.57      6.69 o 
   2  13   9       16.40       14.06      3.38 o 
   3  13   9       15.76       20.56      3.71 o 
   4  13   9      112.41      111.72      5.56 o 
   5  13   9       14.06       20.05      6.55 o 
   6  13   9       10.88       14.58      4.89 o 
   7  13   9       11.65       -4.44      4.94 o 
   8  13   9        0.10       -2.42      5.14 o 
   0  14   9      503.79      532.20     18.47 o 
   1  14   9        0.46       -1.47      4.76 o 
   2  14   9        2.74        1.23      4.72 o 
   3  14   9       26.71       31.25      4.61 o 
   4  14   9       59.31       62.27      5.50 o 
   5  14   9       13.01       13.12      5.49 o 
   6  14   9        6.65        6.51      5.57 o 
   7  14   9        0.34        3.18      6.00 o 
   1  15   9       46.64       38.56      6.11 o 
   2  15   9       71.29       71.42      7.05 o 
   3  15   9        1.70        6.33      5.75 o 
   4  15   9      272.44      268.93     14.33 o 
   5  15   9       17.81       13.55     10.46 o 
   6  15   9        0.78        0.88      6.01 o 
   7  15   9        5.20        5.13      6.21 o 
   0  16   9      917.68      868.68     38.98 o 
   1  16   9        5.94        1.59      5.58 o 
   2  16   9       54.62       67.65      7.32 o 
   3  16   9       21.35       17.40      6.03 o 
   4  16   9      117.22      131.49      9.11 o 
   5  16   9        2.14        1.24      6.74 o 
   6  16   9       38.28       43.86      7.60 o 
   7  16   9       24.69       19.69      9.09 o 
   1  17   9        1.29       -2.41      5.61 o 
   2  17   9        2.03       -3.42      5.59 o 
   3  17   9        5.38       -2.53      5.75 o 
   4  17   9        1.49        3.21      6.20 o 
   5  17   9        3.85       10.75     10.24 o 
   6  17   9       51.43       39.37     15.40 o 
   0  18   9      164.44      138.11     16.22 o 
   1  18   9        0.20       -8.11      8.11 o 
   2  18   9       24.21       28.24      6.93 o 
   3  18   9        2.11        4.94      6.81 o 
   4  18   9        3.37        2.34      6.38 o 
   5  18   9        2.02        5.92      6.74 o 
   1  19   9        0.00       -7.32      7.32 o 
   2  19   9        4.60        4.95      6.24 o 
   3  19   9        1.18       -6.70      6.70 o 
   4  19   9        1.82       -3.86      6.92 o 
   0  20   9        0.00       -3.71     12.05 o 
   1  20   9        5.31       -8.35      8.35 o 
   2  20   9        0.41       -3.71     12.05 o 
   3  20   9        7.49        6.14      7.19 o 
   1  21   9        4.37       -8.77      8.77 o 
   2  21   9       10.19       15.23      9.50 o 
   0   0  10    10334.64    12123.62    208.64 o 
   1   0  10       33.20       37.04      2.12 o 
   2   0  10     2114.51     2326.31     36.49 o 
   3   0  10     3629.96     3618.88     81.99 o 
   4   0  10     1858.84     1751.75     41.73 o 
   5   0  10       58.48       57.61      5.22 o 
   6   0  10       20.09       16.22      6.49 o 
   7   0  10      154.62      127.70      7.71 o 
   8   0  10      330.62      304.49     11.75 o 
   9   0  10        0.95       -2.32      5.79 o 
  10   0  10       13.11       11.29      6.95 o 
   1   1  10      237.00      265.19      4.00 o 
   2   1  10      173.39      160.93      3.10 o 
   3   1  10       23.14       14.92      1.90 o 
   4   1  10      140.86      130.94      4.50 o 
   5   1  10       88.00       89.22      5.31 o 
   6   1  10      326.51      341.79     10.10 o 
   7   1  10       60.07       66.79      5.16 o 
   8   1  10        0.01        1.51      3.40 o 
   9   1  10       18.97       23.27      4.68 o 
  10   1  10       16.32       22.55      3.28 o 
   0   2  10     3912.08     4198.24     64.44 o 
   1   2  10       89.38       63.01      2.13 o 
   2   2  10     2337.09     2477.09     29.78 o 
   3   2  10      105.37      119.75      5.04 o 
   4   2  10        6.79        6.91      2.42 o 
   5   2  10       97.53       80.81      9.13 o 
   6   2  10      223.80      211.88      7.56 o 
   7   2  10        1.08        3.38      3.22 o 
   8   2  10       46.72       58.61      5.04 o 
   9   2  10        4.83        1.16      3.40 o 
  10   2  10        0.03        5.07      4.82 o 
   1   3  10     2441.39     2413.28     28.96 o 
   2   3  10      342.10      392.73      7.71 o 
   3   3  10       47.74       51.29      3.33 o 
   4   3  10        0.37        1.36      2.32 o 
   5   3  10      361.40      323.02     33.66 o 
   6   3  10        2.74        2.63      2.94 o 
   7   3  10        4.56        6.72      3.52 o 
   8   3  10      109.85      113.69      6.64 o 
   9   3  10        0.15       -0.92      3.43 o 
  10   3  10        3.09       -0.84      3.21 o 
   0   4  10       19.76       14.46      2.12 o 
   1   4  10     1080.71     1097.28     12.26 o 
   2   4  10      158.50      159.98      3.78 o 
   3   4  10      456.66      550.27     10.06 o 
   4   4  10      286.61      229.46      8.03 o 
   5   4  10       13.84       12.34      2.88 o 
   6   4  10      465.66      480.53     11.18 o 
   7   4  10       18.33       22.76      3.49 o 
   8   4  10       55.13       49.13      4.95 o 
   9   4  10        8.65        6.84      4.28 o 
  10   4  10        1.63       -1.44      3.24 o 
   1   5  10      198.86      185.89      3.73 o 
   2   5  10       46.28       82.52      2.83 o 
   3   5  10      193.66      196.03      6.51 o 
   4   5  10      431.57      496.50     12.46 o 
   5   5  10        0.16        3.72      2.72 o 
   6   5  10       10.11        6.98      3.18 o 
   7   5  10      130.27      132.98      6.19 o 
   8   5  10        8.27        6.87      3.45 o 
   9   5  10        6.39       10.70      3.63 o 
  10   5  10        3.88        5.11      3.58 o 
   0   6  10       61.16       48.54      2.91 o 
   1   6  10      740.29      797.40     10.22 o 
   2   6  10       72.22       56.25      2.33 o 
   3   6  10       54.24       47.92      3.22 o 
   4   6  10       20.94       15.05      3.01 o 
   5   6  10      274.34      275.11      7.45 o 
   6   6  10      103.30       92.21      4.77 o 
   7   6  10       74.04       80.64      4.75 o 
   8   6  10      173.65      186.11      6.80 o 
   9   6  10       16.53       18.59      4.88 o 
   1   7  10       18.60       26.54      1.84 o 
   2   7  10     1769.59     1733.06     20.11 o 
   3   7  10       13.71        7.29      2.70 o 
   4   7  10      431.84      422.43      8.34 o 
   5   7  10       86.99       88.80      4.66 o 
   6   7  10       12.59       10.11      3.11 o 
   7   7  10       18.37       17.29      3.43 o 
   8   7  10       18.67       15.94      3.68 o 
   9   7  10        1.44       -0.21      3.39 o 
   0   8  10      115.08      116.68      5.92 o 
   1   8  10       14.04       16.10      1.84 o 
   2   8  10      210.70      228.26      4.81 o 
   3   8  10       84.33       87.25      4.23 o 
   4   8  10        1.53        3.64      2.54 o 
   5   8  10       30.95       30.79      3.30 o 
   6   8  10      125.83      112.56      6.31 o 
   7   8  10       80.81       75.65      4.84 o 
   8   8  10       15.93       10.54      3.53 o 
   9   8  10        1.02        2.55      3.88 o 
   1   9  10       10.96       14.27      2.02 o 
   2   9  10     1352.88     1351.59     21.00 o 
   3   9  10      187.81      170.31      5.20 o 
   4   9  10      226.71      243.83      6.47 o 
   5   9  10       60.48       58.82      3.87 o 
   6   9  10       43.78       47.20      3.88 o 
   7   9  10       20.49       24.62      3.93 o 
   8   9  10       13.42       21.50      3.75 o 
   9   9  10       11.40        8.86      3.80 o 
   0  10  10      274.97      300.92     13.10 o 
   1  10  10      359.23      367.81      7.67 o 
   2  10  10       27.87       37.90      3.14 o 
   3  10  10       64.17       58.48      3.66 o 
   4  10  10        4.47        3.39      2.83 o 
   5  10  10       29.34       31.66      3.53 o 
   6  10  10        0.01       -0.79      3.00 o 
   7  10  10       12.74        5.99      3.14 o 
   8  10  10        9.82        2.83      3.37 o 
   9  10  10        1.53        0.28      4.94 o 
   1  11  10       18.26       12.42      2.65 o 
   2  11  10      820.66      790.34     14.27 o 
   3  11  10       18.43       22.02      3.11 o 
   4  11  10       85.43       70.68      4.19 o 
   5  11  10        4.95        3.62      3.05 o 
   6  11  10       37.92       40.26      3.93 o 
   7  11  10        0.06        0.35      3.43 o 
   8  11  10       11.54       10.58      5.38 o 
   0  12  10       46.15       39.54      4.66 o 
   1  12  10      130.69      144.14      8.63 o 
   2  12  10        0.13        0.15      2.88 o 
   3  12  10        0.41       -3.06      3.06 o 
   4  12  10       61.46       54.84      4.03 o 
   5  12  10       12.61       11.84      3.42 o 
   6  12  10       39.72       35.03      3.88 o 
   7  12  10        4.10        4.95      3.71 o 
   8  12  10        0.90        8.19      5.33 o 
   1  13  10      165.17      161.43      7.18 o 
   2  13  10      401.57      375.87      9.17 o 
   3  13  10       44.43       37.98      3.98 o 
   4  13  10      349.21      333.85     13.02 o 
   5  13  10        0.03       -4.10      4.10 o 
   6  13  10        6.29        7.53      3.88 o 
   7  13  10       12.23        4.68      5.12 o 
   8  13  10        1.70        5.07      6.22 o 
   0  14  10       67.99       57.46     11.12 o 
   1  14  10        5.46        6.23      5.63 o 
   2  14  10      194.03      182.72     13.31 o 
   3  14  10        0.19        2.79      3.58 o 
   4  14  10       33.36       36.59      4.38 o 
   5  14  10       56.07       46.49      6.66 o 
   6  14  10        6.24       11.57      6.06 o 
   7  14  10        0.48        2.00      6.12 o 
   1  15  10       52.82       38.69      6.17 o 
   2  15  10      263.49      257.73     15.30 o 
   3  15  10        3.09       -0.69      5.13 o 
   4  15  10       66.55       79.41      6.07 o 
   5  15  10       11.94       15.15      6.23 o 
   6  15  10       26.14       30.58      8.19 o 
   7  15  10        4.44       15.98      6.74 o 
   0  16  10       33.28       54.21     12.05 o 
   1  16  10        0.32       -6.86      6.86 o 
   2  16  10       62.01       58.27      6.98 o 
   3  16  10        5.23        9.53      8.91 o 
   4  16  10        1.88        8.30      6.05 o 
   5  16  10        0.29       -5.64     11.01 o 
   6  16  10        1.92       -2.28      6.38 o 
   1  17  10        0.02       -6.66      6.79 o 
   2  17  10       52.55       48.69      7.09 o 
   3  17  10        0.05       -2.56     11.74 o 
   4  17  10       23.35       36.24      7.22 o 
   5  17  10       10.47       10.85      6.34 o 
   6  17  10       10.42       20.97     13.68 o 
   0  18  10      126.53      119.57     15.76 o 
   1  18  10        0.83        0.03      9.04 o 
   2  18  10       30.87       25.40      6.55 o 
   3  18  10       12.90        3.33      6.48 o 
   4  18  10       46.90       58.79     18.23 o 
   5  18  10       38.66       39.85      7.99 o 
   1  19  10       12.31       -6.36      8.02 o 
   2  19  10       19.84       15.05      8.31 o 
   3  19  10       53.59       66.33      8.53 o 
   4  19  10       20.28        3.90      7.30 o 
   0  20  10       41.50       38.92     14.36 o 
   1  20  10        2.81        4.43      8.83 o 
   2  20  10       23.14       24.54      9.56 o 
   3  20  10        1.77       -3.28      9.02 o 
   1  21  10        2.55       -8.50      8.50 o 
   1   1  11       61.01       74.59      2.24 o 
   2   1  11     1005.14      953.27     10.87 o 
   3   1  11     1001.94     1004.04     14.43 o 
   4   1  11      216.13      217.68      6.60 o 
   5   1  11        1.33       -2.54      2.54 o 
   6   1  11      109.22      107.72      6.06 o 
   7   1  11       56.51       62.43      5.11 o 
   8   1  11       55.81       65.13      4.36 o 
   9   1  11       15.42       20.89      4.82 o 
  10   1  11       60.38       79.26      6.22 o 
   0   2  11      898.62      911.08     15.65 o 
   1   2  11      983.72      913.52      9.92 o 
   2   2  11      946.92      923.76     10.57 o 
   3   2  11      144.48      164.78      6.74 o 
   4   2  11      142.29      160.12      6.16 o 
   5   2  11        0.27       -0.73      2.63 o 
   6   2  11      137.56      147.19     10.75 o 
   7   2  11       13.65       12.25      4.10 o 
   8   2  11       58.52       59.93      5.30 o 
   9   2  11       15.89       22.02      3.41 o 
  10   2  11        4.98       10.42      5.55 o 
   1   3  11      137.21      146.88      3.50 o 
   2   3  11      517.46      488.52      6.91 o 
   3   3  11      106.26       88.56      5.15 o 
   4   3  11      259.37      228.69      8.77 o 
   5   3  11        0.89        2.09      2.72 o 
   6   3  11      164.39      167.89      9.03 o 
   7   3  11        1.68       -2.05      3.46 o 
   8   3  11        0.14       -0.58      3.60 o 
   9   3  11       68.30       62.44      6.20 o 
  10   3  11        1.81        1.98      2.90 o 
   0   4  11      472.93      523.89     10.06 o 
   1   4  11       48.71       76.98      2.31 o 
   2   4  11      372.42      368.08      6.94 o 
   3   4  11       53.54       50.53      3.46 o 
   4   4  11       48.65       43.31      3.72 o 
   5   4  11       16.58       12.90      3.01 o 
   6   4  11       26.94       22.59      3.43 o 
   7   4  11       16.60       21.55      3.94 o 
   8   4  11       52.38       47.36      5.08 o 
   9   4  11        5.72       15.01      3.77 o 
   1   5  11        8.85        9.12      1.30 o 
   2   5  11       30.09       34.82      2.47 o 
   3   5  11       73.17       72.37      4.97 o 
   4   5  11     1056.95      989.28     18.67 o 
   5   5  11       66.54       58.85      4.28 o 
   6   5  11       24.28       26.38      4.22 o 
   7   5  11       99.66      101.77      8.51 o 
   8   5  11        1.86        3.54      4.20 o 
   9   5  11       19.14       23.73      4.03 o 
   0   6  11       70.82       74.74      3.56 o 
   1   6  11        0.96        3.25      1.53 o 
   2   6  11       81.62       85.25      3.50 o 
   3   6  11       50.76       61.40      3.66 o 
   4   6  11       99.08       85.77      4.80 o 
   5   6  11        0.72       -2.85      2.85 o 
   6   6  11        6.41        2.23      2.84 o 
   7   6  11        0.40       -2.31      3.02 o 
   8   6  11       24.25       30.89      4.29 o 
   9   6  11        7.54        6.91      3.69 o 
   1   7  11        6.67        5.83      1.84 o 
   2   7  11      163.05      166.09      3.90 o 
   3   7  11       40.04       38.76      3.02 o 
   4   7  11      166.90      179.65      5.55 o 
   5   7  11       53.09       52.77      4.01 o 
   6   7  11       21.04       13.13      3.58 o 
   7   7  11       51.29       60.16      4.44 o 
   8   7  11       19.20       18.99      4.09 o 
   9   7  11        7.67        1.42      5.75 o 
   0   8  11     2015.83     2044.87     38.57 o 
   1   8  11        3.15        8.13      1.93 o 
   2   8  11      276.08      271.21      6.39 o 
   3   8  11      144.07      150.38      5.12 o 
   4   8  11      191.91      200.71      7.74 o 
   5   8  11       12.77        9.02      2.96 o 
   6   8  11       77.70       80.93      4.87 o 
   7   8  11        0.44       -1.07      3.13 o 
   8   8  11       12.91        6.92      5.05 o 
   9   8  11        6.31       11.02      7.16 o 
   1   9  11       33.80       40.87      3.38 o 
   2   9  11      209.76      205.64      5.92 o 
   3   9  11       91.90       91.90      4.12 o 
   4   9  11        7.04        0.81      2.62 o 
   5   9  11        4.77        1.85      2.79 o 
   6   9  11       34.45       23.02      3.56 o 
   7   9  11        0.86       -2.92      3.00 o 
   8   9  11        8.95        9.91      3.61 o 
   9   9  11        4.32        3.73      3.95 o 
   0  10  11       26.36       24.54      3.40 o 
   1  10  11        3.56        3.60      2.38 o 
   2  10  11       47.97       48.58      5.18 o 
   3  10  11       67.24       69.91      3.84 o 
   4  10  11      397.37      379.98      8.33 o 
   5  10  11       23.12       23.19      3.36 o 
   6  10  11       65.07       68.65      4.44 o 
   7  10  11        8.90        7.46      3.28 o 
   8  10  11        4.85        0.41      3.54 o 
   1  11  11       93.61       88.94      4.49 o 
   2  11  11      168.30      152.40      8.82 o 
   3  11  11      213.83      202.01      6.11 o 
   4  11  11        7.14        2.56      2.94 o 
   5  11  11        1.33       -2.25      3.26 o 
   6  11  11        1.22       -3.04      3.04 o 
   7  11  11        7.23        7.92      4.91 o 
   8  11  11        0.28       -3.38      3.38 o 
   0  12  11      214.13      207.50     11.80 o 
   1  12  11       22.90       17.08      3.49 o 
   2  12  11       30.77       31.63      3.69 o 
   3  12  11        1.96       -0.84      3.21 o 
   4  12  11        0.81       -2.47      3.02 o 
   5  12  11       64.29       60.43      4.38 o 
   6  12  11       69.20       63.86      4.66 o 
   7  12  11       16.64       10.59      4.08 o 
   8  12  11       16.47       22.66      5.97 o 
   1  13  11       69.97       60.63      4.98 o 
   2  13  11        1.44        1.45      3.41 o 
   3  13  11        0.87        0.75      3.31 o 
   4  13  11       37.75       41.97      4.43 o 
   5  13  11        6.40        1.46      3.43 o 
   6  13  11        9.55        9.98      4.06 o 
   7  13  11       14.42       14.94      5.82 o 
   0  14  11      513.18      482.30     25.51 o 
   1  14  11       29.52       24.49      4.37 o 
   2  14  11      439.46      473.05     12.56 o 
   3  14  11        4.80       -0.68      3.53 o 
   4  14  11       50.23       70.06      5.14 o 
   5  14  11        1.47        1.21      3.61 o 
   6  14  11       23.70       29.37      6.73 o 
   7  14  11       17.26       26.53      6.87 o 
   1  15  11       88.47       80.52      9.01 o 
   2  15  11       16.82       15.69      5.54 o 
   3  15  11        0.15       -1.51      6.86 o 
   4  15  11       23.54       28.73      5.16 o 
   5  15  11        8.55        5.36      5.87 o 
   6  15  11        6.74        6.48      6.12 o 
   7  15  11        5.62        6.80      6.66 o 
   0  16  11      240.57      259.11     21.32 o 
   1  16  11       26.90       14.36      7.21 o 
   2  16  11      255.73      262.35     17.15 o 
   3  16  11        5.98       11.64      6.03 o 
   4  16  11        9.54        5.28      9.00 o 
   5  16  11        6.85        8.62      7.82 o 
   6  16  11        1.07        3.51      6.50 o 
   1  17  11       18.09       12.92      8.80 o 
   2  17  11        1.02       -2.41      7.19 o 
   3  17  11       62.02       69.51     12.12 o 
   4  17  11       57.10       83.33      8.53 o 
   5  17  11       33.45       55.34     19.27 o 
   0  18  11       37.06       38.00     12.05 o 
   1  18  11        5.28       -3.46      7.32 o 
   2  18  11        1.52       -0.66     11.12 o 
   3  18  11       13.75       13.57      6.79 o 
   4  18  11        0.14        6.86      7.51 o 
   5  18  11       27.54       37.69     14.13 o 
   1  19  11       24.80        6.61      8.35 o 
   2  19  11        3.34       -0.37      8.12 o 
   3  19  11        2.50        6.69      8.90 o 
   4  19  11        4.32       -8.40     12.98 o 
   0  20  11       38.13       65.80     15.29 o 
   1  20  11        0.94        1.64      8.34 o 
   2  20  11        6.37       -0.51      8.57 o 
   0   0  12      367.67      407.14      9.71 o 
   1   0  12      140.24      118.53      3.88 o 
   2   0  12       21.74       44.01      2.92 o 
   3   0  12      170.18      192.38      6.59 o 
   4   0  12      321.23      323.93     11.68 o 
   5   0  12      791.44      762.72     34.11 o 
   6   0  12      245.45      227.96     10.35 o 
   7   0  12       12.59        9.51      4.35 o 
   8   0  12       34.19       38.44      6.72 o 
   9   0  12       26.64       16.51      4.87 o 
   1   1  12      155.54      173.41      3.36 o 
   2   1  12        1.19        0.61      1.27 o 
   3   1  12       21.96       15.70      2.00 o 
   4   1  12      541.38      530.76     11.27 o 
   5   1  12       12.47       10.21      3.53 o 
   6   1  12       63.40       67.47      5.38 o 
   7   1  12       53.90       46.53      4.95 o 
   8   1  12        4.30       -1.43      5.23 o 
   9   1  12        4.12        1.00      2.88 o 
   0   2  12      775.94      884.27     15.46 o 
   1   2  12       45.43       68.70      2.10 o 
   2   2  12        1.53       -0.27      1.19 o 
   3   2  12      278.77      288.61      7.57 o 
   4   2  12        7.27        4.47      2.82 o 
   5   2  12      281.33      293.97      9.65 o 
   6   2  12        7.44        7.72      4.95 o 
   7   2  12        8.97        5.71      3.52 o 
   8   2  12        3.25        3.27      4.48 o 
   9   2  12        5.49        4.65      4.55 o 
   1   3  12        2.73        0.09      1.42 o 
   2   3  12       44.92       61.58      2.58 o 
   3   3  12       39.49       30.36      3.48 o 
   4   3  12      608.55      572.53     12.15 o 
   5   3  12       26.53       28.30      3.62 o 
   6   3  12      119.32      111.69     10.27 o 
   7   3  12        0.00        1.33      8.07 o 
   8   3  12        0.20       -3.50      3.55 o 
   9   3  12        7.56        4.87      4.75 o 
   0   4  12      126.53      152.51      5.02 o 
   1   4  12      132.94      166.47      4.14 o 
   2   4  12       90.70       82.89      3.87 o 
   3   4  12       14.63       13.05      2.86 o 
   4   4  12      290.77      263.58      7.84 o 
   5   4  12       76.51       85.79      5.00 o 
   6   4  12      218.43      233.24      7.83 o 
   7   4  12      101.89      100.48      6.63 o 
   8   4  12       32.69       34.88      5.27 o 
   9   4  12        1.40        5.89      3.65 o 
   1   5  12       64.34       74.48      2.25 o 
   2   5  12      331.15      349.68      6.20 o 
   3   5  12      194.10      173.54      5.62 o 
   4   5  12      136.03      134.27      7.49 o 
   5   5  12       26.83       28.44      3.80 o 
   6   5  12        3.09        1.74      3.21 o 
   7   5  12       12.93       13.53      3.83 o 
   8   5  12        0.05        2.63      5.28 o 
   9   5  12        5.80       13.94      3.92 o 
   0   6  12      486.92      517.49     12.24 o 
   1   6  12       20.74       29.08      1.93 o 
   2   6  12      122.33      118.05      4.25 o 
   3   6  12      172.07      196.30      6.27 o 
   4   6  12       33.55       33.26      3.80 o 
   5   6  12       16.72       14.46      3.66 o 
   6   6  12      308.39      323.34      8.52 o 
   7   6  12       40.21       36.70      4.28 o 
   8   6  12       27.15       39.57      4.62 o 
   9   6  12        0.01        1.78      4.15 o 
   1   7  12      277.67      258.24      5.52 o 
   2   7  12        0.03       -1.16      1.58 o 
   3   7  12        3.52        1.96      2.42 o 
   4   7  12      148.42      136.84      6.32 o 
   5   7  12      183.55      168.70      6.30 o 
   6   7  12        0.12        0.30      3.02 o 
   7   7  12       19.96       13.77      3.60 o 
   8   7  12        0.00       -1.28      5.02 o 
   9   7  12        9.23       15.07      4.17 o 
   0   8  12      540.46      536.86     12.01 o 
   1   8  12       85.10       87.15      3.37 o 
   2   8  12        6.74        6.03      2.62 o 
   3   8  12        0.46       -2.50      2.50 o 
   4   8  12      138.70      124.90      6.08 o 
   5   8  12      171.64      160.12      5.68 o 
   6   8  12        7.65        5.79      3.35 o 
   7   8  12        0.07       -2.92      2.92 o 
   8   8  12        5.03        5.26      3.74 o 
   9   8  12       13.98       20.73      4.51 o 
   1   9  12        1.02        2.05      2.13 o 
   2   9  12      543.55      601.90     10.53 o 
   3   9  12       66.30       64.37      3.73 o 
   4   9  12       73.99       73.78      4.12 o 
   5   9  12       20.53       11.25      3.15 o 
   6   9  12       54.35       55.64      4.16 o 
   7   9  12        6.67       10.71      3.45 o 
   8   9  12       16.74       15.15      4.18 o 
   0  10  12     1639.93     1625.64     32.09 o 
   1  10  12       31.25       42.56      3.69 o 
   2  10  12       86.44       84.32      4.13 o 
   3  10  12       40.51       35.06      3.64 o 
   4  10  12        3.07        4.03      3.04 o 
   5  10  12       83.52       86.40      4.59 o 
   6  10  12       31.61       33.44      3.77 o 
   7  10  12       13.14        9.92      3.46 o 
   8  10  12        1.58        4.51      4.34 o 
   1  11  12      126.04      123.68      6.56 o 
   2  11  12       27.92       26.08      3.64 o 
   3  11  12       99.07      103.12      4.73 o 
   4  11  12        9.85        2.96      3.63 o 
   5  11  12        1.79       -2.90      3.45 o 
   6  11  12       10.10       11.15      3.56 o 
   7  11  12        2.64        2.03      3.51 o 
   8  11  12       14.55       10.27      4.04 o 
   0  12  12     1060.07     1128.25     31.34 o 
   1  12  12      298.89      280.54      8.06 o 
   2  12  12      404.14      412.12      9.70 o 
   3  12  12       22.11       10.76      3.21 o 
   4  12  12       15.55       16.16      3.43 o 
   5  12  12       12.91       10.81      3.49 o 
   6  12  12        0.39        2.87      3.47 o 
   7  12  12        0.00        3.42      3.98 o 
   8  12  12        3.32        3.90      5.73 o 
   1  13  12        3.22        2.40      5.88 o 
   2  13  12      189.31      198.50      7.22 o 
   3  13  12        0.07        4.33      3.69 o 
   4  13  12        0.06        6.16      3.70 o 
   5  13  12       12.11        6.44      3.61 o 
   6  13  12       19.94       16.60      4.31 o 
   7  13  12        0.27       -3.61      4.00 o 
   0  14  12      271.11      255.88     20.40 o 
   1  14  12      194.64      192.03      9.93 o 
   2  14  12        1.10        6.22      3.97 o 
   3  14  12       97.51       95.84      5.55 o 
   4  14  12       59.88       61.95      5.03 o 
   5  14  12       23.39       34.85      5.27 o 
   6  14  12       11.30       12.17      4.95 o 
   7  14  12        5.10        1.26      5.45 o 
   1  15  12        8.99        2.99      6.33 o 
   2  15  12        5.85       12.05      4.52 o 
   3  15  12      122.34      140.87      7.00 o 
   4  15  12       27.96       36.12      4.66 o 
   5  15  12        2.31        3.19      5.83 o 
   6  15  12       10.81       14.22      6.47 o 
   0  16  12        8.08       -8.34      8.34 o 
   1  16  12        7.74       11.18      7.32 o 
   2  16  12        9.43        4.26      6.94 o 
   3  16  12        0.71        6.49      6.34 o 
   4  16  12       29.49       49.68      5.96 o 
   5  16  12       27.87       30.62      7.20 o 
   6  16  12       18.39       22.01      7.25 o 
   1  17  12        0.79       -6.67      6.67 o 
   2  17  12       48.06       45.86      9.02 o 
   3  17  12       27.48       27.80      7.75 o 
   4  17  12       17.67       25.78      7.17 o 
   5  17  12        4.61       -0.76      6.70 o 
   0  18  12        7.63        9.73     11.12 o 
   1  18  12        1.11        0.16      7.65 o 
   2  18  12       14.15       15.47      8.57 o 
   3  18  12       13.68        3.26      8.31 o 
   4  18  12       42.91       41.06      7.97 o 
   1  19  12        8.45        5.75      8.02 o 
   2  19  12        7.25       -4.85     18.30 o 
   3  19  12        5.78      -11.02     11.35 o 
   0  20  12        0.00      -10.19     11.58 o 
   1  20  12        6.91       -9.04     14.13 o 
   1   1  13        4.09        4.61      1.23 o 
   2   1  13      125.15      170.97      3.54 o 
   3   1  13       77.64       75.40      3.93 o 
   4   1  13      819.48      767.91     17.82 o 
   5   1  13        8.92       11.35      3.87 o 
   6   1  13       34.37       35.95      4.72 o 
   7   1  13       67.50       57.47      4.42 o 
   8   1  13       15.08       10.90      3.14 o 
   9   1  13       23.68       19.13      5.42 o 
   0   2  13      242.84      246.32      5.64 o 
   1   2  13       36.95       34.10      1.76 o 
   2   2  13        0.75        3.09      1.57 o 
   3   2  13       43.60       61.59      3.91 o 
   4   2  13       11.22       17.75      3.28 o 
   5   2  13      582.08      585.61     15.09 o 
   6   2  13       67.39       66.06      5.56 o 
   7   2  13       70.31       48.44      5.40 o 
   8   2  13       51.65       63.24      5.64 o 
   9   2  13       10.31        8.89      3.26 o 
   1   3  13      254.37      268.99      4.88 o 
   2   3  13      381.64      350.28      5.74 o 
   3   3  13      585.13      551.29     11.76 o 
   4   3  13        5.05        2.53      3.01 o 
   5   3  13       21.67        8.88      6.35 o 
   6   3  13      645.45      607.24     15.67 o 
   7   3  13        7.58       10.45      4.10 o 
   8   3  13        8.23        1.60      3.68 o 
   9   3  13        7.29        6.15      4.06 o 
   0   4  13      411.56      383.25      8.41 o 
   1   4  13      810.63      882.55     11.12 o 
   2   4  13      204.59      210.41      4.75 o 
   3   4  13       67.13       61.61      3.37 o 
   4   4  13      618.43      596.85     13.02 o 
   5   4  13        8.30        6.01      3.38 o 
   6   4  13      114.25      105.12      7.77 o 
   7   4  13       51.67       55.87      5.45 o 
   8   4  13        5.67       10.95      3.98 o 
   9   4  13        4.72       -0.61      4.02 o 
   1   5  13       13.33        5.60      1.76 o 
   2   5  13      277.73      278.70      7.50 o 
   3   5  13       46.63       42.41      2.88 o 
   4   5  13       25.02       17.28      3.48 o 
   5   5  13        2.93        3.37      5.02 o 
   6   5  13       34.08       28.79      4.35 o 
   7   5  13        3.48        4.80      3.83 o 
   8   5  13        1.72        8.68      3.41 o 
   9   5  13        1.59        3.16      3.89 o 
   0   6  13       13.81       14.04      2.93 o 
   1   6  13      724.69      724.85      9.73 o 
   2   6  13       71.52       79.49      3.55 o 
   3   6  13        5.96        5.27      2.77 o 
   4   6  13       13.76       10.87      3.12 o 
   5   6  13       72.87       64.17      4.95 o 
   6   6  13        0.92       -0.02      3.47 o 
   7   6  13       10.93       19.88      3.79 o 
   8   6  13        2.47        6.32      3.60 o 
   9   6  13        0.86        8.48      4.00 o 
   1   7  13       43.25       40.47      2.76 o 
   2   7  13       44.03       35.46      2.57 o 
   3   7  13      646.46      698.11     11.72 o 
   4   7  13      675.27      703.42     12.03 o 
   5   7  13       36.81       38.31      4.06 o 
   6   7  13       10.10        5.94      3.25 o 
   7   7  13        1.00       10.18      3.75 o 
   8   7  13        0.92       -3.39      3.39 o 
   9   7  13       12.92       12.82      4.14 o 
   0   8  13     1154.47     1090.16     19.49 o 
   1   8  13      295.54      290.43      5.70 o 
   2   8  13     1004.86      995.26     15.29 o 
   3   8  13      131.15      118.97      4.81 o 
   4   8  13       58.75       61.05      3.97 o 
   5   8  13        0.01        0.06      3.21 o 
   6   8  13       21.96       21.59      3.42 o 
   7   8  13        0.09       -0.90      3.85 o 
   8   8  13        2.52        2.76      4.35 o 
   1   9  13      259.97      262.60      6.44 o 
   2   9  13      341.59      336.95      8.36 o 
   3   9  13        0.01       -0.34      2.71 o 
   4   9  13       13.94       14.85      3.19 o 
   5   9  13       95.54       95.05      4.84 o 
   6   9  13       23.16       22.98      3.51 o 
   7   9  13        0.40       -2.02      3.03 o 
   8   9  13       38.82       32.53      4.40 o 
   0  10  13     1355.08     1355.56     27.79 o 
   1  10  13      958.11      951.61     16.38 o 
   2  10  13     1305.23     1299.29     19.27 o 
   3  10  13       91.88       72.90      4.19 o 
   4  10  13        2.09        2.37      2.96 o 
   5  10  13       29.12       23.17      3.56 o 
   6  10  13        8.16        6.71      3.33 o 
   7  10  13       23.10       28.11      4.06 o 
   8  10  13        1.19        5.84      4.04 o 
   1  11  13      373.60      420.06      9.68 o 
   2  11  13      139.21      140.92      5.49 o 
   3  11  13        5.99        9.37      3.11 o 
   4  11  13      189.60      167.14      6.00 o 
   5  11  13       39.04       37.01      4.00 o 
   6  11  13        9.81        7.80      3.67 o 
   7  11  13        2.41        1.60      3.43 o 
   8  11  13        5.26        2.11      3.85 o 
   0  12  13       39.77       43.09     10.66 o 
   1  12  13        1.89        0.56      3.55 o 
   2  12  13        3.13        3.47      3.37 o 
   3  12  13       90.85       93.21      4.94 o 
   4  12  13        2.32       -1.05      3.20 o 
   5  12  13        4.42        4.75      3.43 o 
   6  12  13        3.22        2.88      3.78 o 
   7  12  13        3.90        2.28      3.93 o 
   1  13  13       77.64       86.18      7.07 o 
   2  13  13       94.32      100.38      8.27 o 
   3  13  13       40.53       36.48      4.39 o 
   4  13  13      117.30      113.64      5.51 o 
   5  13  13        1.38       -0.99      3.35 o 
   6  13  13        4.49        1.55      3.61 o 
   7  13  13       13.97        9.33      4.55 o 
   0  14  13        9.94        8.80     10.19 o 
   1  14  13      119.65      107.03      7.84 o 
   2  14  13       49.31       41.55      5.17 o 
   3  14  13        6.16       11.91      3.86 o 
   4  14  13       76.36       67.97      5.26 o 
   5  14  13       10.54        9.39      4.22 o 
   6  14  13        3.77       11.86      4.43 o 
   1  15  13        1.98        4.78      6.33 o 
   2  15  13       57.87       65.21      7.04 o 
   3  15  13      111.33      112.60      6.16 o 
   4  15  13      216.28      200.63      9.67 o 
   5  15  13        0.14        2.91      5.99 o 
   6  15  13        1.76       12.20      6.36 o 
   0  16  13      145.28      155.26     17.15 o 
   1  16  13        0.26       -6.00      6.00 o 
   2  16  13       60.54       51.74      9.10 o 
   3  16  13       28.18       21.91      7.88 o 
   4  16  13        5.94       19.94      8.96 o 
   5  16  13       25.19       34.99      9.01 o 
   1  17  13        1.12       -6.23      6.43 o 
   2  17  13       17.96       18.21      8.44 o 
   3  17  13        2.96       -7.88      7.88 o 
   4  17  13       46.85       72.51     11.42 o 
   5  17  13        6.40        5.50      6.78 o 
   0  18  13       11.57       13.44     11.58 o 
   1  18  13        0.01       -4.99      7.65 o 
   2  18  13        2.15       -2.78      7.68 o 
   3  18  13       10.22       10.90      8.56 o 
   4  18  13        7.12       16.81      9.33 o 
   1  19  13        2.54       -4.22      8.11 o 
   2  19  13        2.68       12.01      8.90 o 
   0   0  14      265.79      287.21      8.29 o 
   1   0  14       44.84       57.60      3.05 o 
   2   0  14      381.24      380.79      7.67 o 
   3   0  14      143.09      146.53      8.31 o 
   4   0  14       31.08       28.43      4.88 o 
   5   0  14        1.33        3.18      4.45 o 
   6   0  14        1.08       -1.92      4.54 o 
   7   0  14      115.02       95.99      7.54 o 
   8   0  14      142.52      130.80     19.93 o 
   9   0  14       76.65       83.58      7.63 o 
   1   1  14       66.10       66.20      2.16 o 
   2   1  14      124.52      131.39      3.30 o 
   3   1  14       49.94       44.39      3.56 o 
   4   1  14      109.99       90.62      5.72 o 
   5   1  14      156.75      183.54     10.38 o 
   6   1  14       10.35        7.53      3.30 o 
   7   1  14       22.17       14.55      3.41 o 
   8   1  14        2.20       -1.82      3.08 o 
   9   1  14        2.32        5.39      4.28 o 
   0   2  14        2.88        5.41      1.82 o 
   1   2  14      102.96      136.08      3.22 o 
   2   2  14       29.94       26.26      2.38 o 
   3   2  14      509.53      518.03      9.75 o 
   4   2  14       91.40      101.41     11.01 o 
   5   2  14       87.28       95.45      6.26 o 
   6   2  14       91.32       86.38      6.24 o 
   7   2  14        0.00       -2.28      3.55 o 
   8   2  14        7.45        6.31      3.69 o 
   9   2  14        1.91       -2.28      3.28 o 
   1   3  14       25.93       18.07      1.67 o 
   2   3  14      336.60      344.33      6.72 o 
   3   3  14      494.13      476.21      9.33 o 
   4   3  14        3.09       -2.28      2.97 o 
   5   3  14        0.07       -3.03      3.66 o 
   6   3  14       30.57       30.98      4.66 o 
   7   3  14       12.19       10.14      4.08 o 
   8   3  14        1.37        0.27      3.81 o 
   9   3  14        0.26        3.36      3.37 o 
   0   4  14      412.55      386.68      8.80 o 
   1   4  14      488.31      531.85      8.29 o 
   2   4  14      273.90      295.59      7.29 o 
   3   4  14        9.10       14.47      2.65 o 
   4   4  14       11.75       13.21      3.34 o 
   5   4  14        4.21        0.94      3.61 o 
   6   4  14       19.76       22.98      4.49 o 
   7   4  14      119.51      126.81      7.43 o 
   8   4  14        6.03        8.53      4.02 o 
   9   4  14       26.98       28.88      5.12 o 
   1   5  14       94.04       95.81      3.43 o 
   2   5  14     1035.47     1032.58     13.85 o 
   3   5  14       55.98       59.41      3.26 o 
   4   5  14      258.88      285.16      8.72 o 
   5   5  14      167.89      166.94      6.97 o 
   6   5  14       49.57       59.88      5.72 o 
   7   5  14        7.32       11.76      6.51 o 
   8   5  14        0.60        3.64      3.90 o 
   9   5  14        0.25        3.37      3.82 o 
   0   6  14     2184.11     2133.76     41.09 o 
   1   6  14      111.07       92.33      3.22 o 
   2   6  14       12.08       13.42      2.45 o 
   3   6  14      590.64      610.33     11.83 o 
   4   6  14      465.73      467.47     10.28 o 
   5   6  14      127.96      139.89      6.71 o 
   6   6  14       32.93       29.26      4.63 o 
   7   6  14       74.33       62.97      5.10 o 
   8   6  14        8.78        8.98      3.63 o 
   9   6  14        1.44       -3.79      3.98 o 
   1   7  14       68.17       74.72      2.87 o 
   2   7  14      256.08      254.28      6.34 o 
   3   7  14      123.25      126.06      6.22 o 
   4   7  14      579.75      580.66     10.73 o 
   5   7  14        2.15        0.76      3.38 o 
   6   7  14       48.78       36.29      4.15 o 
   7   7  14        5.95        2.23      3.61 o 
   8   7  14        0.00       -3.95      3.95 o 
   0   8  14        3.73       11.13      3.88 o 
   1   8  14      976.72      962.13     13.50 o 
   2   8  14      391.11      387.90      8.06 o 
   3   8  14      131.13      128.16      4.95 o 
   4   8  14       40.91       45.05      3.77 o 
   5   8  14        4.37        4.71      3.01 o 
   6   8  14       10.25        4.39      3.15 o 
   7   8  14       10.72       17.05      4.03 o 
   8   8  14        0.75       -1.52      3.69 o 
   1   9  14      178.49      183.34      5.76 o 
   2   9  14       28.21       23.04      3.20 o 
   3   9  14      200.24      186.42      6.13 o 
   4   9  14      108.36      112.18      4.98 o 
   5   9  14      178.97      183.21      6.83 o 
   6   9  14       46.82       60.22      4.31 o 
   7   9  14        4.49        2.88      3.49 o 
   8   9  14       14.03       12.37      4.00 o 
   0  10  14      230.18      225.02      9.46 o 
   1  10  14       86.43       72.67      5.22 o 
   2  10  14       91.02       85.93      4.33 o 
   3  10  14      140.91      157.49      7.98 o 
   4  10  14       20.02       18.21      3.67 o 
   5  10  14        0.20        0.30      3.08 o 
   6  10  14        2.27       -0.39      3.25 o 
   7  10  14        0.18       -3.64      3.64 o 
   8  10  14        2.96       -2.72      3.94 o 
   1  11  14        2.63        7.48      3.84 o 
   2  11  14      276.38      282.58      9.33 o 
   3  11  14       62.02       60.04      4.27 o 
   4  11  14        0.08        0.20      3.23 o 
   5  11  14        1.88       -4.28      4.28 o 
   6  11  14        0.84        1.61      3.94 o 
   7  11  14        0.04       -0.56      3.51 o 
   0  12  14      534.89      529.16     27.36 o 
   1  12  14      392.26      423.75     19.80 o 
   2  12  14      125.83      122.53      7.25 o 
   3  12  14      225.54      225.03      6.82 o 
   4  12  14        5.85        5.84      3.39 o 
   5  12  14        4.10        9.98      3.54 o 
   6  12  14       12.29       18.82      3.94 o 
   7  12  14        0.22       -0.32      3.83 o 
   1  13  14       53.85       59.78      5.25 o 
   2  13  14      168.53      156.97      7.56 o 
   3  13  14       38.88       50.67      4.61 o 
   4  13  14       20.69       31.00      4.04 o 
   5  13  14       78.07       66.13      4.89 o 
   6  13  14        0.46        1.74      3.76 o 
   7  13  14        3.40       -1.50      4.27 o 
   0  14  14      587.13      533.34     28.75 o 
   1  14  14        0.76       -2.41      6.46 o 
   2  14  14        0.15        3.59      4.03 o 
   3  14  14        2.96       -1.04      3.65 o 
   4  14  14        0.00       -0.23      3.96 o 
   5  14  14       24.06       14.19      4.17 o 
   6  14  14        6.70        6.41      4.35 o 
   1  15  14        7.54        1.62      6.88 o 
   2  15  14      102.09      101.63      8.01 o 
   3  15  14        7.74        5.83      4.45 o 
   4  15  14        0.03       -0.84      4.13 o 
   5  15  14       14.04       16.21      7.09 o 
   6  15  14        0.47       -4.56      5.30 o 
   0  16  14       10.13        9.27     10.19 o 
   1  16  14       62.89       73.66      9.49 o 
   2  16  14      129.47      124.89     11.60 o 
   3  16  14       36.28       38.57      6.83 o 
   4  16  14       18.98       20.65      4.60 o 
   5  16  14        0.06        6.96      9.50 o 
   1  17  14       27.90       14.17      7.45 o 
   2  17  14        7.24       10.61      8.11 o 
   3  17  14        5.15       -8.70      9.50 o 
   4  17  14        1.25      -10.66     10.66 o 
   0  18  14       12.79       20.85     12.51 o 
   1  18  14        4.23       -5.22      7.35 o 
   2  18  14       10.67       15.52      8.46 o 
   3  18  14       14.90       -4.96      7.78 o 
   1  19  14        1.39       -8.11      8.11 o 
   2  19  14        0.93      -11.12     11.12 o 
   1   1  15      350.61      363.48      5.18 o 
   2   1  15      548.46      564.19      8.75 o 
   3   1  15      387.64      379.79      9.55 o 
   4   1  15        7.79        7.30      3.11 o 
   5   1  15      355.42      347.79      9.70 o 
   6   1  15       27.66       20.52      3.85 o 
   7   1  15        6.16        2.90      3.24 o 
   8   1  15       19.40       22.85      3.82 o 
   9   1  15        6.82        9.63      3.68 o 
   0   2  15      484.42      448.39      7.90 o 
   1   2  15       71.65       70.62      2.37 o 
   2   2  15      110.82      130.16      4.39 o 
   3   2  15       10.22        2.62      2.51 o 
   4   2  15       64.58       71.07      5.57 o 
   5   2  15      604.04      606.14     16.01 o 
   6   2  15       10.52       19.16      4.55 o 
   7   2  15       98.00      106.26      5.75 o 
   8   2  15        0.00        0.38      3.21 o 
   9   2  15        4.09       -3.41      3.41 o 
   1   3  15      203.05      205.79      4.37 o 
   2   3  15        1.24        0.56      1.97 o 
   3   3  15      189.71      193.08      5.82 o 
   4   3  15      132.79      127.50      7.13 o 
   5   3  15        6.07        7.22      4.08 o 
   6   3  15       63.45       56.54      5.72 o 
   7   3  15        2.97        2.99      4.21 o 
   8   3  15        4.13       11.70      5.16 o 
   9   3  15        5.39        3.23      3.44 o 
   0   4  15        0.03       -2.42      2.42 o 
   1   4  15      708.95      682.29      9.45 o 
   2   4  15        0.16       -0.19      2.06 o 
   3   4  15      222.23      204.29      5.59 o 
   4   4  15        1.96       -0.64      3.15 o 
   5   4  15       96.65       82.80      6.19 o 
   6   4  15        8.46       11.71      4.27 o 
   7   4  15       60.25       71.12      6.24 o 
   8   4  15        3.59        2.72      3.79 o 
   9   4  15        1.31       -4.35      4.35 o 
   1   5  15      221.01      214.28      4.88 o 
   2   5  15      554.47      522.59      8.73 o 
   3   5  15        6.98        6.05      2.98 o 
   4   5  15        1.27       -1.31      3.19 o 
   5   5  15      110.51      112.19      7.02 o 
   6   5  15        2.72       -0.79      4.02 o 
   7   5  15       53.96       34.99      5.11 o 
   8   5  15       27.94       29.85      5.00 o 
   0   6  15      338.92      353.74     10.50 o 
   1   6  15      933.60      918.10     11.96 o 
   2   6  15       38.25       40.18      3.12 o 
   3   6  15       57.55       55.32      4.08 o 
   4   6  15      104.67       99.33      5.03 o 
   5   6  15       29.68       23.56      4.14 o 
   6   6  15        1.61        0.21      3.75 o 
   7   6  15        2.60        5.87      3.66 o 
   8   6  15        1.05        1.77      4.30 o 
   1   7  15      446.30      474.95      9.05 o 
   2   7  15       22.86       19.58      2.95 o 
   3   7  15      161.53      152.10      5.36 o 
   4   7  15       70.13       74.43      4.29 o 
   5   7  15       53.38       37.46      3.84 o 
   6   7  15       58.83       53.58      4.95 o 
   7   7  15        4.84        4.61      4.95 o 
   8   7  15        1.32        3.63      3.73 o 
   0   8  15       80.33       79.96      5.87 o 
   1   8  15      491.48      525.12      8.67 o 
   2   8  15        8.74        7.91      2.84 o 
   3   8  15        4.75        0.46      2.80 o 
   4   8  15       41.02       45.78      3.82 o 
   5   8  15       72.72       60.35      5.27 o 
   6   8  15        4.60        3.07      4.37 o 
   7   8  15        7.25       13.58      4.42 o 
   8   8  15       12.61       10.22      4.94 o 
   1   9  15       85.18       93.89      5.67 o 
   2   9  15      120.42      115.77      4.72 o 
   3   9  15        5.50       -2.17      2.92 o 
   4   9  15       16.44       20.53      3.65 o 
   5   9  15        0.13       -2.31      3.17 o 
   6   9  15        3.91        2.20      3.33 o 
   7   9  15        2.83        5.93      3.73 o 
   8   9  15        3.05        4.49      5.82 o 
   0  10  15        0.84       -3.65      3.65 o 
   1  10  15      357.85      382.55     12.92 o 
   2  10  15       76.10       64.12      4.04 o 
   3  10  15      103.64      105.42      4.94 o 
   4  10  15       92.95       96.08      5.03 o 
   5  10  15       16.60       18.45      3.56 o 
   6  10  15        0.55        0.40      3.27 o 
   7  10  15       20.91       22.71      4.29 o 
   1  11  15       11.89       10.15      3.95 o 
   2  11  15      238.62      236.79      7.80 o 
   3  11  15      591.45      610.07     11.65 o 
   4  11  15       11.58       15.68      3.70 o 
   5  11  15        8.28       11.11      3.57 o 
   6  11  15        0.38       -3.87      4.84 o 
   7  11  15       11.30       14.10      4.23 o 
   0  12  15      563.34      564.88     28.29 o 
   1  12  15      255.81      245.66      8.90 o 
   2  12  15        3.73        0.98      4.17 o 
   3  12  15        4.93        1.11      4.14 o 
   4  12  15       24.66       20.07      3.89 o 
   5  12  15        0.20       -3.50      3.50 o 
   6  12  15       16.42       15.41      4.02 o 
   7  12  15        5.94        1.78      6.23 o 
   1  13  15       86.93       84.93      7.01 o 
   2  13  15        0.95        9.42      4.27 o 
   3  13  15       24.56       28.12      4.30 o 
   4  13  15       15.03        8.72      3.68 o 
   5  13  15        8.77        6.52      3.82 o 
   6  13  15        1.81        2.74      5.49 o 
   0  14  15       23.39       12.05      9.73 o 
   1  14  15      223.05      211.11     13.27 o 
   2  14  15        0.88        2.55      4.28 o 
   3  14  15       50.10       44.67      5.22 o 
   4  14  15       30.09       35.62      4.75 o 
   5  14  15       23.69       16.42      4.46 o 
   6  14  15        0.47       -4.22      4.22 o 
   1  15  15        7.52        2.58      7.37 o 
   2  15  15       12.64        6.58      8.80 o 
   3  15  15       15.54       13.25      4.78 o 
   4  15  15        6.62        3.80      4.18 o 
   5  15  15       20.47       28.91      4.78 o 
   0  16  15        6.19        9.73     10.66 o 
   1  16  15        0.88        6.55      7.32 o 
   2  16  15       18.52       14.10      8.02 o 
   3  16  15       16.59       14.87      8.36 o 
   4  16  15       16.15       20.19      5.26 o 
   1  17  15        1.12       -7.12      7.12 o 
   2  17  15       13.10        3.17      7.90 o 
   3  17  15        0.27       -7.02      7.02 o 
   4  17  15       26.29       26.81      9.80 o 
   0  18  15        1.08       -5.56     11.12 o 
   1  18  15        2.79       -0.17      7.68 o 
   2  18  15        3.04       -7.78      7.78 o 
   0   0  16     1281.91     1310.54     25.94 o 
   1   0  16        3.36        1.80      2.08 o 
   2   0  16      199.42      173.34      7.08 o 
   3   0  16     1241.13     1231.65     32.01 o 
   4   0  16      296.56      310.39     12.92 o 
   5   0  16       53.13       58.11      8.80 o 
   6   0  16       96.87       81.10      8.34 o 
   7   0  16      185.79      171.61     10.02 o 
   8   0  16        4.37       -4.41      4.41 o 
   1   1  16        9.91        9.49      1.63 o 
   2   1  16       16.79       19.04      2.57 o 
   3   1  16      229.01      230.10      6.68 o 
   4   1  16       79.87       77.23      4.91 o 
   5   1  16        7.90        3.03      3.42 o 
   6   1  16       15.70       21.51      4.09 o 
   7   1  16        2.37       -3.09      3.09 o 
   8   1  16        4.77        5.33      4.28 o 
   0   2  16     1153.90     1150.21     16.46 o 
   1   2  16      230.14      234.02      4.46 o 
   2   2  16        0.08       -1.25      1.96 o 
   3   2  16       30.95       28.17      3.52 o 
   4   2  16       85.09       64.79      5.52 o 
   5   2  16      159.71      177.54      8.77 o 
   6   2  16      145.74      134.45      6.69 o 
   7   2  16        0.01       -3.02      3.02 o 
   8   2  16        1.67        3.80      3.33 o 
   1   3  16       17.16       20.33      2.13 o 
   2   3  16        5.83        2.12      2.11 o 
   3   3  16        9.16       11.83      3.14 o 
   4   3  16        2.63        2.80      3.95 o 
   5   3  16        0.71        4.53      4.09 o 
   6   3  16       41.55       32.24      7.49 o 
   7   3  16        0.69        4.01      3.90 o 
   8   3  16        0.10        6.13      3.38 o 
   0   4  16      208.30      185.85      9.97 o 
   1   4  16        8.20        6.90      2.12 o 
   2   4  16      216.82      229.25      5.44 o 
   3   4  16       18.99        9.28      2.61 o 
   4   4  16      211.29      182.26      8.61 o 
   5   4  16        0.30       -3.88      3.88 o 
   6   4  16       10.27       16.36      4.55 o 
   7   4  16       14.32       12.02      5.67 o 
   8   4  16        0.76       -0.55      4.61 o 
   1   5  16       29.31       29.43      2.80 o 
   2   5  16       95.85       88.39      3.67 o 
   3   5  16       32.17       27.24      3.65 o 
   4   5  16      269.94      267.71      8.51 o 
   5   5  16       81.72       78.04      8.47 o 
   6   5  16       69.10       66.98      6.26 o 
   7   5  16       11.66       12.14      8.98 o 
   8   5  16        0.00        3.39      4.23 o 
   0   6  16     1569.68     1578.27     39.89 o 
   1   6  16      351.14      336.68      6.60 o 
   2   6  16      451.40      474.14     10.37 o 
   3   6  16      152.27      164.44      6.10 o 
   4   6  16       73.01       64.30      4.49 o 
   5   6  16       73.60       80.27      5.65 o 
   6   6  16       45.13       45.81      5.45 o 
   7   6  16        0.51       -2.74      3.66 o 
   8   6  16        0.62       -3.17      3.97 o 
   1   7  16      133.16      110.46      4.43 o 
   2   7  16        0.98       -0.61      2.62 o 
   3   7  16       64.76       67.02      4.08 o 
   4   7  16       58.43       46.65      3.85 o 
   5   7  16       48.25       51.51      4.40 o 
   6   7  16       28.54       33.89      4.11 o 
   7   7  16        3.11        7.61      4.03 o 
   8   7  16        1.67        1.88      3.95 o 
   0   8  16     1019.07     1039.96     22.64 o 
   1   8  16       69.99       61.13      4.24 o 
   2   8  16      141.73      158.78      5.58 o 
   3   8  16      257.33      264.94      7.16 o 
   4   8  16       35.50       21.54      3.53 o 
   5   8  16        0.21       -3.14      3.14 o 
   6   8  16       32.32       31.63      4.19 o 
   7   8  16        3.03        0.23      3.56 o 
   8   8  16        1.22        5.82      4.82 o 
   1   9  16       69.24       64.21      5.19 o 
   2   9  16      149.39      152.05      5.58 o 
   3   9  16        3.82        0.66      2.96 o 
   4   9  16        1.68        7.06      3.34 o 
   5   9  16       38.14       38.91      6.52 o 
   6   9  16       18.59       28.90      5.54 o 
   7   9  16        8.29       14.54      4.09 o 
   0  10  16        5.55       -0.23      5.24 o 
   1  10  16       36.29       41.07      4.66 o 
   2  10  16       34.41       24.95      4.48 o 
   3  10  16      184.93      187.39      6.64 o 
   4  10  16        3.64       -2.99      3.15 o 
   5  10  16        0.83        0.09      3.24 o 
   6  10  16        6.44        6.15      3.69 o 
   7  10  16       13.84       12.91      4.24 o 
   1  11  16       25.28       39.20      4.74 o 
   2  11  16        0.01       -0.88      3.99 o 
   3  11  16       10.70       18.47      3.50 o 
   4  11  16       67.29       79.66      4.92 o 
   5  11  16       14.55        7.85      3.91 o 
   6  11  16       26.18       19.45      4.06 o 
   7  11  16        5.19        7.22      4.01 o 
   0  12  16        1.77       -8.34      8.34 o 
   1  12  16      110.68      118.59      7.76 o 
   2  12  16        0.48       -1.53      4.08 o 
   3  12  16       65.84       62.96      5.01 o 
   4  12  16       33.29       35.56      4.13 o 
   5  12  16       34.29       32.09      4.36 o 
   6  12  16       28.01       24.01      4.24 o 
   1  13  16       14.41       17.90      6.29 o 
   2  13  16       13.67        9.17      4.36 o 
   3  13  16        0.45        7.40      4.41 o 
   4  13  16        0.61       -3.39      3.39 o 
   5  13  16       16.04       11.73      3.98 o 
   6  13  16       87.47       84.82      5.65 o 
   0  14  16       19.28       -2.32      9.73 o 
   1  14  16       39.73       47.53      8.35 o 
   2  14  16       20.61       13.13      5.68 o 
   3  14  16        0.02        3.58      4.60 o 
   4  14  16       11.29        5.56      4.73 o 
   5  14  16       15.50       11.05      6.42 o 
   1  15  16        0.60        1.97      6.79 o 
   2  15  16       71.46       50.30      8.90 o 
   3  15  16       27.63       32.33      5.32 o 
   4  15  16        1.13        0.23      4.57 o 
   5  15  16       16.49       17.69      5.75 o 
   0  16  16       25.90       31.51     11.12 o 
   1  16  16       55.00       62.09      9.33 o 
   2  16  16        0.04       -7.24      7.24 o 
   3  16  16        2.24        4.19      5.36 o 
   4  16  16        1.46        0.45      6.09 o 
   1  17  16        5.70        3.58      7.98 o 
   2  17  16        9.94       -1.75      7.90 o 
   3  17  16        1.99       -0.35      8.02 o 
   0  18  16       17.30       14.36     12.51 o 
   1  18  16       14.96       10.41      8.12 o 
   1   1  17        2.29        0.74      1.87 o 
   2   1  17      706.50      696.61     10.81 o 
   3   1  17      236.70      225.19      6.84 o 
   4   1  17      854.82      843.48     17.33 o 
   5   1  17       50.25       63.94      5.06 o 
   6   1  17       28.21       17.99      4.05 o 
   7   1  17       13.41        8.53      3.77 o 
   8   1  17        6.48        3.92      3.60 o 
   0   2  17      167.23      209.22      5.51 o 
   1   2  17      223.46      221.35      4.95 o 
   2   2  17        0.48       -1.34      2.36 o 
   3   2  17      364.60      403.84      9.01 o 
   4   2  17       54.38       43.40      4.50 o 
   5   2  17       94.19       93.85      5.70 o 
   6   2  17       32.58       37.31      4.95 o 
   7   2  17       42.47       48.21      4.83 o 
   8   2  17        8.52        9.96      3.79 o 
   1   3  17      221.58      220.93      5.04 o 
   2   3  17     1160.15     1121.88     15.19 o 
   3   3  17       62.67       69.35      4.27 o 
   4   3  17      222.02      228.24      9.45 o 
   5   3  17        0.02        0.59      4.23 o 
   6   3  17        0.26       -2.40      3.92 o 
   7   3  17        9.39       10.17      3.71 o 
   8   3  17       37.18       35.94      4.62 o 
   0   4  17       12.10        5.13      3.11 o 
   1   4  17      329.53      358.28      6.80 o 
   2   4  17       67.41       73.38      3.74 o 
   3   4  17       28.56       26.64      3.24 o 
   4   4  17        0.14       -3.63      3.73 o 
   5   4  17       41.98       42.25      5.28 o 
   6   4  17        3.49       -2.36      6.76 o 
   7   4  17       28.07       38.63      5.49 o 
   8   4  17       32.23       36.72      5.59 o 
   1   5  17       10.19       11.97      3.30 o 
   2   5  17      414.47      396.67      7.40 o 
   3   5  17       14.72       14.15      3.31 o 
   4   5  17       15.34       16.60      4.00 o 
   5   5  17       22.83       17.79      4.63 o 
   6   5  17        4.53       -3.39      6.08 o 
   7   5  17       27.97       29.45      5.32 o 
   8   5  17       12.78       15.85      4.62 o 
   0   6  17      195.98      183.38      8.35 o 
   1   6  17        4.43        0.71      3.35 o 
   2   6  17      178.34      175.38      6.41 o 
   3   6  17        0.16        0.95      3.20 o 
   4   6  17        1.15       -2.78      3.40 o 
   5   6  17        0.00       -3.60      3.60 o 
   6   6  17       26.40       38.22      6.83 o 
   7   6  17        0.62        0.57      3.76 o 
   8   6  17       21.20       31.17      4.81 o 
   1   7  17        1.88        4.41      2.69 o 
   2   7  17      439.73      449.67      9.21 o 
   3   7  17        6.02        4.10      3.02 o 
   4   7  17       24.79       21.07      3.54 o 
   5   7  17       33.46       38.30      4.33 o 
   6   7  17        4.36        8.52      3.66 o 
   7   7  17        7.51       16.88      4.14 o 
   0   8  17      357.37      322.17     13.06 o 
   1   8  17      100.55       87.64      4.88 o 
   2   8  17      129.84      127.40      6.41 o 
   3   8  17        1.20       -1.46      3.04 o 
   4   8  17      170.68      196.65      6.62 o 
   5   8  17       17.78       10.45      3.78 o 
   6   8  17       48.31       42.75      5.67 o 
   7   8  17       25.56       28.66      5.92 o 
   1   9  17       22.40       16.11      3.49 o 
   2   9  17       90.13       88.12      5.77 o 
   3   9  17        1.29        4.49      3.18 o 
   4   9  17       85.97       78.10      5.25 o 
   5   9  17        1.35       -1.56      3.24 o 
   6   9  17       18.87       17.36      3.99 o 
   7   9  17        0.00       -0.38      3.81 o 
   0  10  17        0.72        2.99      5.01 o 
   1  10  17      153.82      159.81      7.27 o 
   2  10  17      281.40      290.88      9.66 o 
   3  10  17       67.08       69.46      4.42 o 
   4  10  17       17.80       18.00      3.74 o 
   5  10  17        2.69       -0.93      3.44 o 
   6  10  17        0.70       -4.39      4.39 o 
   7  10  17       11.85       11.93      4.16 o 
   1  11  17       10.40        8.16      7.14 o 
   2  11  17       11.40       13.51      4.22 o 
   3  11  17       18.66       19.86      4.59 o 
   4  11  17       46.21       35.60      5.19 o 
   5  11  17        4.93       -4.70      4.97 o 
   6  11  17        6.94        6.31      3.90 o 
   0  12  17       45.34       45.41     11.12 o 
   1  12  17       96.20       92.90      7.22 o 
   2  12  17       29.13       36.97      5.17 o 
   3  12  17       28.83       23.57      4.88 o 
   4  12  17       11.68        8.35      5.25 o 
   5  12  17        0.03        4.79      3.85 o 
   6  12  17       43.95       63.22      5.46 o 
   1  13  17       22.80       18.66      5.65 o 
   2  13  17        4.98       -2.21      5.08 o 
   3  13  17       25.59       24.86      5.12 o 
   4  13  17        0.38       -4.55      4.55 o 
   5  13  17        1.16        1.37      5.32 o 
   0  14  17        9.27        5.56     10.19 o 
   1  14  17        3.57        3.92      7.04 o 
   2  14  17       16.02       12.02      5.78 o 
   3  14  17       17.19       18.70      4.90 o 
   4  14  17        0.14       -0.84      4.70 o 
   5  14  17        0.01        1.98      4.46 o 
   1  15  17        1.63       -2.87      7.19 o 
   2  15  17        0.85        8.61      7.45 o 
   3  15  17        0.94       -0.02      4.77 o 
   4  15  17       12.37        8.75      6.35 o 
   0  16  17       48.63       30.58     12.51 o 
   1  16  17       46.33       44.03      9.33 o 
   2  16  17       30.02       25.89      8.35 o 
   3  16  17        6.21        6.10      5.93 o 
   1  17  17       13.57       12.44      8.17 o 
   2  17  17        2.74       -2.93     13.67 o 
   0   0  18      328.05      335.76     10.30 o 
   1   0  18       77.67       80.50      4.74 o 
   2   0  18        0.38       -3.29      3.29 o 
   3   0  18       57.44       46.48      4.70 o 
   4   0  18      737.17      783.31     23.41 o 
   5   0  18        0.74        3.62      5.34 o 
   6   0  18      181.56      202.64     11.55 o 
   7   0  18       30.48       44.22      6.67 o 
   8   0  18       20.19       26.62      6.17 o 
   1   1  18       84.94       87.48      3.47 o 
   2   1  18        0.56       -0.01      2.35 o 
   3   1  18      353.01      380.14      8.90 o 
   4   1  18        3.01        3.90      3.73 o 
   5   1  18        0.74       -0.06      3.53 o 
   6   1  18       53.10       49.05      5.02 o 
   7   1  18        3.06        2.20      3.88 o 
   8   1  18       11.46       13.63      4.47 o 
   0   2  18      328.03      281.75      7.26 o 
   1   2  18       32.61       22.39      2.35 o 
   2   2  18      116.98      114.92      4.22 o 
   3   2  18       18.25       11.07      5.56 o 
   4   2  18       46.51       34.40      4.40 o 
   5   2  18      208.59      217.55      9.83 o 
   6   2  18      214.83      229.69      8.56 o 
   7   2  18        4.25        9.88      3.95 o 
   8   2  18        1.17        2.58      4.82 o 
   1   3  18      101.81      101.16      3.65 o 
   2   3  18      230.29      235.05      5.76 o 
   3   3  18        0.53       -1.99      2.70 o 
   4   3  18        6.04       -1.61      4.15 o 
   5   3  18       76.26       76.07      6.39 o 
   6   3  18       89.45       83.80      5.81 o 
   7   3  18        0.12       -1.59      3.81 o 
   8   3  18        1.91        0.62      3.74 o 
   0   4  18     1166.85     1126.96     18.33 o 
   1   4  18      356.95      360.37      7.65 o 
   2   4  18      568.01      572.60      9.36 o 
   3   4  18        5.76       -0.30      3.42 o 
   4   4  18       20.10       17.72      4.08 o 
   5   4  18        1.93        0.27      4.29 o 
   6   4  18       11.96        8.10      4.70 o 
   7   4  18       45.14       49.22      7.89 o 
   8   4  18        2.63        8.68      4.88 o 
   1   5  18        6.45        9.70      2.91 o 
   2   5  18        8.49       13.20      2.66 o 
   3   5  18        1.41        0.14      3.48 o 
   4   5  18        5.07        6.57      4.03 o 
   5   5  18        3.84       -1.54      3.84 o 
   6   5  18        9.91       13.58      9.03 o 
   7   5  18       13.97       10.77      5.04 o 
   0   6  18     1452.66     1437.27     31.51 o 
   1   6  18       86.22       87.63      4.23 o 
   2   6  18        2.90        6.19      3.31 o 
   3   6  18       52.60       54.96      4.42 o 
   4   6  18       28.20       27.31      4.47 o 
   5   6  18       49.25       49.22      5.28 o 
   6   6  18        3.96        5.71      4.13 o 
   7   6  18        5.08        8.41      4.20 o 
   1   7  18       44.42       46.69      4.09 o 
   2   7  18       23.70       17.71      4.09 o 
   3   7  18       20.20       23.82      3.44 o 
   4   7  18       64.49       56.00      4.63 o 
   5   7  18        8.75       15.47      4.20 o 
   6   7  18        2.60       10.57      3.85 o 
   7   7  18        4.45        5.19      3.94 o 
   0   8  18        0.60        0.36      5.07 o 
   1   8  18       92.17       96.95      5.16 o 
   2   8  18        0.05       -3.41      3.70 o 
   3   8  18       37.52       34.67      3.76 o 
   4   8  18       23.32       26.34      4.06 o 
   5   8  18       15.11        5.98      3.80 o 
   6   8  18        1.27        4.11      3.98 o 
   7   8  18        1.47        5.24      3.85 o 
   1   9  18        8.84        8.67      3.44 o 
   2   9  18        6.21        3.17      3.95 o 
   3   9  18       22.81       29.62      4.55 o 
   4   9  18      311.71      354.55      8.66 o 
   5   9  18        0.79        1.05      3.70 o 
   6   9  18       18.62       29.49      4.55 o 
   0  10  18        9.10       -5.12      5.12 o 
   1  10  18       28.16       29.33      5.52 o 
   2  10  18        2.37        2.50      4.04 o 
   3  10  18        0.05       -3.75      3.75 o 
   4  10  18        3.36        0.29      3.35 o 
   5  10  18       15.44       19.19      4.23 o 
   6  10  18        7.24        3.83      4.92 o 
   1  11  18        0.38        3.43      4.77 o 
   2  11  18       49.53       53.82      6.82 o 
   3  11  18        0.24       -2.74      5.56 o 
   4  11  18       51.01       59.68      5.08 o 
   5  11  18        0.17       -2.81      3.53 o 
   6  11  18       36.28       32.46      4.79 o 
   0  12  18       19.38       24.09     10.19 o 
   1  12  18       11.06        6.74      5.04 o 
   2  12  18        0.99       -2.30      4.36 o 
   3  12  18       13.39       12.78      5.82 o 
   4  12  18       18.00       13.40      5.14 o 
   5  12  18       23.55       22.91      4.96 o 
   1  13  18       12.48       15.91      5.58 o 
   2  13  18       20.55        8.65      5.38 o 
   3  13  18        0.50       -4.68      4.68 o 
   4  13  18        0.24       -4.33      4.33 o 
   5  13  18        0.07       -4.66      4.66 o 
   0  14  18      100.47       78.32     13.44 o 
   1  14  18       32.11       30.64      8.17 o 
   2  14  18        0.67        4.17      6.22 o 
   3  14  18       22.38       14.32      7.70 o 
   4  14  18       23.97       26.46      5.71 o 
   1  15  18       11.36       10.44      8.02 o 
   2  15  18        0.04        0.30      5.50 o 
   3  15  18        0.07       -3.21      5.79 o 
   0  16  18        0.02        0.46      9.73 o 
   1  16  18        0.00       -1.75      7.69 o 
   2  16  18       20.30       14.73      8.11 o 
   1   1  19        7.76        3.90      2.22 o 
   2   1  19      190.48      188.63      5.45 o 
   3   1  19        4.13        8.25      3.72 o 
   4   1  19      442.86      435.35     11.58 o 
   5   1  19        3.65        3.36      3.66 o 
   6   1  19       13.28        8.47      3.97 o 
   7   1  19        0.33       -0.92      3.67 o 
   0   2  19      187.82      157.17      7.31 o 
   1   2  19       14.13       18.10      2.53 o 
   2   2  19      624.12      588.31      9.65 o 
   3   2  19        5.73        5.20      2.76 o 
   4   2  19        0.00       -2.03      3.60 o 
   5   2  19       60.93       53.46      5.11 o 
   6   2  19        0.39        1.86      3.69 o 
   7   2  19        1.71       -0.30      3.67 o 
   1   3  19       22.82       24.10      2.59 o 
   2   3  19        1.08       -0.23      2.48 o 
   3   3  19        0.88       -2.96      2.96 o 
   4   3  19      141.18      139.50      6.96 o 
   5   3  19       36.56       32.23      4.51 o 
   6   3  19        1.21        5.36      3.95 o 
   7   3  19        0.99       -1.22      3.69 o 
   0   4  19       87.99      143.55      9.20 o 
   1   4  19       29.02       27.07      2.98 o 
   2   4  19        5.30       13.40      3.48 o 
   3   4  19       17.27       11.86      3.89 o 
   4   4  19       93.23       93.09      5.91 o 
   5   4  19        5.91        8.36      4.76 o 
   6   4  19       43.48       39.58      5.99 o 
   7   4  19        8.91       11.15      5.68 o 
   1   5  19        0.03        0.49      2.72 o 
   2   5  19       50.31       41.46      3.96 o 
   3   5  19       68.49       60.65      5.06 o 
   4   5  19        7.30        5.80      3.95 o 
   5   5  19        0.18        0.94      4.14 o 
   6   5  19       43.95       47.08      5.92 o 
   7   5  19        0.04        2.29      4.83 o 
   0   6  19      531.12      585.16     14.54 o 
   1   6  19        3.91        8.31      2.88 o 
   2   6  19       81.21       87.32      5.66 o 
   3   6  19       11.21        7.37      3.83 o 
   4   6  19        7.51       10.28      3.90 o 
   5   6  19       17.93       15.59      4.36 o 
   6   6  19       48.11       49.15      5.61 o 
   7   6  19        0.86        0.41      5.00 o 
   1   7  19        4.04        0.60      3.26 o 
   2   7  19      422.31      445.30     11.64 o 
   3   7  19        0.15       -1.92      3.29 o 
   4   7  19       32.75       36.42      4.32 o 
   5   7  19       12.22        6.53      4.54 o 
   6   7  19       29.43       26.60      6.33 o 
   7   7  19        9.71       18.86      5.59 o 
   0   8  19       47.64       60.41     14.60 o 
   1   8  19       25.83       22.03      6.15 o 
   2   8  19      111.53      132.02      6.89 o 
   3   8  19        3.40       -1.84      4.09 o 
   4   8  19        1.01        2.98      3.61 o 
   5   8  19       14.27       17.58      4.15 o 
   6   8  19        0.23        4.98      3.79 o 
   1   9  19        6.35        4.18      3.86 o 
   2   9  19       13.79        4.99      4.15 o 
   3   9  19        1.66       -0.75      4.07 o 
   4   9  19       33.47       35.08      4.32 o 
   5   9  19        0.01       -2.63      3.69 o 
   6   9  19        0.10       -0.30      3.85 o 
   0  10  19       11.02        6.33      5.87 o 
   1  10  19        3.99        7.32      4.90 o 
   2  10  19       13.80       16.32      4.88 o 
   3  10  19       47.38       63.59      5.84 o 
   4  10  19        7.74       -0.46      4.36 o 
   5  10  19        0.69        3.52      3.88 o 
   6  10  19        3.02        1.90      4.04 o 
   1  11  19       11.56        9.59      5.26 o 
   2  11  19       51.02       57.88      5.54 o 
   3  11  19        0.11       -4.55      4.55 o 
   4  11  19        1.00       -4.44      4.44 o 
   5  11  19        1.68        2.66      4.95 o 
   0  12  19       48.26       49.12     12.05 o 
   1  12  19        0.55       -2.11      5.51 o 
   2  12  19       27.24       29.43      6.12 o 
   3  12  19       20.90       28.41      5.38 o 
   4  12  19        0.67       -2.85      4.58 o 
   5  12  19       27.13       32.24      8.13 o 
   1  13  19       20.03       15.33      5.65 o 
   2  13  19        2.35        5.12      5.65 o 
   3  13  19        7.04        5.72      4.68 o 
   4  13  19        1.41        5.04      5.08 o 
   0  14  19       95.33      114.00     15.29 o 
   1  14  19        1.88       -9.04      9.04 o 
   2  14  19        7.85        7.00      5.72 o 
   3  14  19        7.66        1.40      5.78 o 
   1  15  19        1.93        0.39      7.19 o 
   2  15  19        9.10        7.20      8.36 o 
   0  16  19       30.19       22.24     12.51 o 
   0   0  20      435.76      418.25     19.47 o 
   1   0  20       41.12       37.18      4.04 o 
   2   0  20      133.46      113.20      5.95 o 
   3   0  20      272.25      283.43     17.15 o 
   4   0  20        5.60        2.61      5.40 o 
   5   0  20       52.11       44.98     10.43 o 
   6   0  20        4.49       -1.39      9.27 o 
   7   0  20        2.61        1.19      5.56 o 
   1   1  20       23.32       20.04      2.81 o 
   2   1  20       71.91       79.80      3.69 o 
   3   1  20       42.58       46.65      4.02 o 
   4   1  20       50.48       44.02      4.90 o 
   5   1  20        8.00        6.68      3.92 o 
   6   1  20        1.84        0.09      4.41 o 
   7   1  20        2.91        1.62      4.00 o 
   0   2  20       49.20       49.54      5.36 o 
   1   2  20        8.39        9.07      2.69 o 
   2   2  20       25.64       26.84      2.99 o 
   3   2  20        0.00        0.12      2.80 o 
   4   2  20      106.99       91.09      7.63 o 
   5   2  20       27.11       35.81      4.65 o 
   6   2  20        8.71       11.52      4.13 o 
   7   2  20       11.23       16.20      4.44 o 
   1   3  20        7.19        4.14      2.60 o 
   2   3  20       48.51       53.18      4.03 o 
   3   3  20        1.15       -3.10      3.10 o 
   4   3  20       29.45       34.62      4.27 o 
   5   3  20       35.25       43.38      4.82 o 
   6   3  20        6.48        5.54      3.97 o 
   7   3  20        0.00        0.53      3.95 o 
   0   4  20      471.74      420.30     12.02 o 
   1   4  20       79.86       91.30      3.81 o 
   2   4  20        5.41        6.20      2.89 o 
   3   4  20       19.39       15.27      3.56 o 
   4   4  20       11.69        6.09      3.38 o 
   5   4  20        0.02        2.74      3.64 o 
   6   4  20       41.07       39.64      9.16 o 
   7   4  20        0.34        0.61      4.16 o 
   1   5  20       16.66       15.54      3.97 o 
   2   5  20        2.52        4.60      3.62 o 
   3   5  20        0.68        1.44      3.84 o 
   4   5  20       52.94       60.88      9.28 o 
   5   5  20        0.90       -3.30      4.55 o 
   6   5  20        0.41       -1.84      4.14 o 
   0   6  20      250.35      246.05     12.65 o 
   1   6  20        1.63        2.22      3.63 o 
   2   6  20        0.11       -4.17      4.17 o 
   3   6  20        0.98        2.73      4.45 o 
   4   6  20       10.29        2.85      4.07 o 
   5   6  20        7.28        3.14      4.15 o 
   6   6  20       19.12       17.17      5.28 o 
   1   7  20        2.41        2.96      3.88 o 
   2   7  20       13.54       11.61      4.16 o 
   3   7  20       20.83       17.39      5.15 o 
   4   7  20        5.90       10.87      3.68 o 
   5   7  20        0.08        2.21      4.34 o 
   6   7  20        9.47        6.23      4.11 o 
   0   8  20        1.68       -3.85      5.21 o 
   1   8  20        1.58        5.52      3.94 o 
   2   8  20        0.58        2.47      3.88 o 
   3   8  20        5.56        4.51      5.00 o 
   4   8  20        2.75        2.67      4.68 o 
   5   8  20        9.74       16.56      4.21 o 
   6   8  20        1.00        3.42      3.94 o 
   1   9  20        0.00        3.33      3.95 o 
   2   9  20        2.45        0.23      4.10 o 
   3   9  20       12.27       12.23      4.74 o 
   4   9  20       44.94       53.35      6.57 o 
   5   9  20        9.49        6.94      4.50 o 
   0  10  20       39.24       38.99      6.86 o 
   1  10  20       29.05       35.91      6.05 o 
   2  10  20       37.82       41.28      6.24 o 
   3  10  20        0.47       -1.69      4.48 o 
   4  10  20        3.84        6.02      6.99 o 
   5  10  20        7.73       -2.27      4.40 o 
   1  11  20       12.74       13.40      5.38 o 
   2  11  20       52.17       55.37      6.69 o 
   3  11  20        0.19       -4.39      4.39 o 
   4  11  20        7.43       14.39      5.32 o 
   5  11  20        0.05       -5.70      5.70 o 
   0  12  20       19.82       15.29     10.19 o 
   1  12  20       12.38       16.24      5.78 o 
   2  12  20        2.14        1.05      5.23 o 
   3  12  20        0.02       -4.41      4.41 o 
   4  12  20       13.45       17.46      5.93 o 
   1  13  20        0.73        1.88      8.08 o 
   2  13  20       10.37        4.17      5.57 o 
   3  13  20        0.67       -5.76      5.76 o 
   0  14  20       21.05       25.95     11.58 o 
   1  14  20        5.21       -7.89     10.43 o 
   2  14  20        0.35       -3.55      5.78 o 
   1   1  21       10.13       10.37      3.00 o 
   2   1  21       20.45       26.85      2.96 o 
   3   1  21       54.14       50.01      3.88 o 
   4   1  21       23.65       33.88      4.83 o 
   5   1  21        1.51        0.94      3.87 o 
   6   1  21        5.16        2.92      3.97 o 
   0   2  21        0.60        9.43      5.10 o 
   1   2  21       33.64       25.09      3.55 o 
   2   2  21      199.14      194.53      5.74 o 
   3   2  21        0.03       -3.17      3.17 o 
   4   2  21       18.76       18.36      5.11 o 
   5   2  21        0.14       -3.66      3.66 o 
   6   2  21       22.74       33.66      4.91 o 
   1   3  21       26.56       33.84      3.84 o 
   2   3  21       23.11       24.85      3.39 o 
   3   3  21       11.81       13.51      3.65 o 
   4   3  21        0.71       -3.36      3.36 o 
   5   3  21        7.81        7.90      3.78 o 
   6   3  21        6.12        8.04      4.16 o 
   0   4  21       66.94       63.74      5.62 o 
   1   4  21        5.62        1.89      3.18 o 
   2   4  21       40.11       40.63      4.17 o 
   3   4  21        8.13        7.40      3.84 o 
   4   4  21        8.40       12.48      3.70 o 
   5   4  21       18.41       14.04      4.00 o 
   6   4  21        2.30       -3.49      3.71 o 
   1   5  21        1.15        0.14      3.10 o 
   2   5  21       47.41       53.02      4.47 o 
   3   5  21       30.73       19.30      5.94 o 
   4   5  21        8.01        9.79      4.48 o 
   5   5  21        0.17       -0.01      5.95 o 
   6   5  21        0.19       -1.52      3.68 o 
   0   6  21       31.41       45.61      5.34 o 
   1   6  21       11.98       13.27      4.83 o 
   2   6  21        0.82        0.54      7.77 o 
   3   6  21        8.74        6.64      4.72 o 
   4   6  21       43.99       58.54      5.60 o 
   5   6  21        0.06       -0.19      4.22 o 
   6   6  21       24.49       32.83      5.95 o 
   1   7  21        4.34        3.20      4.48 o 
   2   7  21       29.80       24.66      5.23 o 
   3   7  21        6.45        7.87      4.77 o 
   4   7  21        9.24        6.73      4.97 o 
   5   7  21       27.66       40.70      6.26 o 
   0   8  21        6.19       -1.81      7.18 o 
   1   8  21       12.72       21.40      4.38 o 
   2   8  21       34.37       40.77      5.09 o 
   3   8  21        6.39        6.91      5.23 o 
   4   8  21        0.00       -2.39      4.84 o 
   5   8  21        0.08       12.41      4.36 o 
   1   9  21        7.81        7.92      4.05 o 
   2   9  21       16.95       16.28      5.61 o 
   3   9  21        9.35        9.68      5.30 o 
   4   9  21        3.71        2.76      5.09 o 
   5   9  21        0.08       -4.86      4.86 o 
   0  10  21       12.81       18.70      6.49 o 
   1  10  21        0.27       -1.44      4.90 o 
   2  10  21        3.22        8.40      7.52 o 
   3  10  21        0.00        0.56      5.17 o 
   4  10  21        3.93        3.24      5.41 o 
   1  11  21        0.02       -4.94      5.07 o 
   2  11  21       20.76       40.50      6.49 o 
   3  11  21        0.86        2.18      4.52 o 
   4  11  21        0.49       -2.62      5.32 o 
   0  12  21      149.01      156.64     16.68 o 
   1  12  21        0.91        1.52      5.44 o 
   2  12  21        3.07        4.95      5.78 o 
   3  12  21        1.49        3.06      6.04 o 
   1  13  21        1.13        0.07      5.50 o 
   2  13  21        7.47        8.56      5.84 o 
   0  14  21       56.88       51.44     12.97 o 
   0   0  22      162.94      160.82     12.98 o 
   1   0  22       15.51       11.35      5.87 o 
   2   0  22       13.31       13.24      3.97 o 
   3   0  22        1.21        1.70      4.33 o 
   4   0  22        0.19        5.88      5.73 o 
   5   0  22        3.26       10.98      7.41 o 
   6   0  22        4.38       21.01      6.46 o 
   1   1  22       26.16       21.47      4.16 o 
   2   1  22        3.32        1.03      2.77 o 
   3   1  22       12.70       15.47      3.08 o 
   4   1  22        0.23       -2.79      3.39 o 
   5   1  22        0.92        3.11      4.12 o 
   6   1  22        0.91        0.29      4.12 o 
   0   2  22       36.35       40.49     14.36 o 
   1   2  22        6.45       11.86      3.91 o 
   2   2  22       11.79       10.46      2.86 o 
   3   2  22        2.39        5.86      3.48 o 
   4   2  22       31.09       35.44      4.41 o 
   5   2  22        4.77        3.82      4.15 o 
   6   2  22        2.56        1.01      4.00 o 
   1   3  22        0.34        3.58      3.38 o 
   2   3  22        0.48        1.95      3.03 o 
   3   3  22        1.94        0.20      3.72 o 
   4   3  22       15.53       12.48      3.74 o 
   5   3  22        6.69        4.33      3.84 o 
   6   3  22       18.02       16.27      4.55 o 
   0   4  22        1.02       -1.97      5.21 o 
   1   4  22        6.85        2.53      3.22 o 
   2   4  22        0.42        1.29      3.88 o 
   3   4  22        2.32        2.60      3.99 o 
   4   4  22        1.29       -2.81      3.56 o 
   5   4  22       24.79       35.55      4.58 o 
   1   5  22        2.82        6.08      3.72 o 
   2   5  22        0.34        0.10      3.72 o 
   3   5  22       22.03       25.92      6.69 o 
   4   5  22       27.55       32.21      5.02 o 
   5   5  22        0.38       -1.47      3.62 o 
   0   6  22        6.09        5.97      4.44 o 
   1   6  22        0.37       -3.37      3.64 o 
   2   6  22        0.18       -0.46      5.57 o 
   3   6  22        3.45        1.66      4.98 o 
   4   6  22       11.38        9.88      5.10 o 
   5   6  22       19.78       27.37      5.19 o 
   1   7  22        5.55        6.94      4.05 o 
   2   7  22       17.49       23.63      6.88 o 
   3   7  22        3.05        7.60      8.02 o 
   4   7  22       18.45       20.54      5.86 o 
   5   7  22        0.11        1.46      4.94 o 
   0   8  22       38.74       37.13      6.99 o 
   1   8  22       29.39       30.75      4.73 o 
   2   8  22        0.03        0.27      7.65 o 
   3   8  22       12.18        8.17      5.26 o 
   4   8  22        7.71       11.72      5.77 o 
   1   9  22       25.17       34.98      5.85 o 
   2   9  22       32.05       41.74      8.02 o 
   3   9  22       16.29       17.67      5.78 o 
   4   9  22        0.34       -2.73      5.44 o 
   0  10  22        0.22        4.22      5.79 o 
   1  10  22        1.22       -1.66      5.09 o 
   2  10  22       12.86        5.24      5.70 o 
   3  10  22       23.91       27.98      7.84 o 
   1  11  22        0.20       -4.83      5.74 o 
   2  11  22        9.60       18.60      7.66 o 
   3  11  22        1.60        7.88      7.21 o 
   0  12  22       38.64       50.97     12.51 o 
   1  12  22        1.62        0.62      5.62 o 
   2  12  22       17.27       14.13      6.39 o 
   1   1  23        0.37       -3.70      3.70 o 
   2   1  23       21.64       37.20      5.12 o 
   3   1  23        3.77        0.42      3.33 o 
   4   1  23       26.92       25.14      4.31 o 
   5   1  23       10.37       12.27      4.43 o 
   0   2  23       22.33       33.10      9.27 o 
   1   2  23       17.74       22.71      4.22 o 
   2   2  23        1.14        0.17      3.37 o 
   3   2  23        1.02       -3.65      3.65 o 
   4   2  23        0.01       -3.55      3.55 o 
   5   2  23       13.79       16.19      4.18 o 
   1   3  23        3.93        6.95      5.35 o 
   2   3  23      127.07      148.71      7.17 o 
   3   3  23        1.72        2.99      4.10 o 
   4   3  23       10.17       16.12      4.02 o 
   5   3  23        1.00       -3.68      3.68 o 
   0   4  23        8.23       14.78      9.27 o 
   1   4  23       17.11       19.82      4.27 o 
   2   4  23        7.08        7.78      4.13 o 
   3   4  23        7.71       10.39      4.31 o 
   4   4  23        0.44       -2.53      4.11 o 
   5   4  23        4.40        4.31      4.04 o 
   1   5  23       23.89       19.94      4.34 o 
   2   5  23       33.47       39.87      5.68 o 
   3   5  23        3.72        0.07      4.15 o 
   4   5  23        0.25        5.14      4.47 o 
   5   5  23        0.23        3.50      4.04 o 
   0   6  23       14.05       16.68      8.80 o 
   1   6  23        0.06        4.08      4.16 o 
   2   6  23        1.80       -5.90      5.90 o 
   3   6  23        0.06        1.17      3.84 o 
   4   6  23        1.44        3.46      4.38 o 
   1   7  23        0.08       -3.97      3.97 o 
   2   7  23        0.40       -5.90      5.90 o 
   3   7  23        0.01       -1.00      4.77 o 
   4   7  23        7.69       10.75      5.52 o 
   0   8  23        8.07        1.39      5.90 o 
   1   8  23        0.13        3.99      4.76 o 
   2   8  23       16.56       12.64      6.86 o 
   3   8  23        0.00       -4.87      4.87 o 
   4   8  23       11.69       27.80      8.34 o 
   1   9  23       11.79        8.15      5.61 o 
   2   9  23        0.05       -6.33      6.33 o 
   3   9  23        4.62        5.41      7.24 o 
   0  10  23        0.20       11.12      6.20 o 
   1  10  23       11.92        9.59      5.70 o 
   2  10  23       40.34       53.54      8.85 o 
   1  11  23        1.88        6.09      6.87 o 
   0   0  24      113.93      120.03     12.98 o 
   1   0  24        2.91        6.45      5.73 o 
   2   0  24       25.20       25.71      6.38 o 
   3   0  24        6.50       -1.84      8.11 o 
   4   0  24       25.72       13.60      5.44 o 
   1   1  24        6.50        7.53      5.35 o 
   2   1  24        8.51        4.40      5.62 o 
   3   1  24        9.19       14.14      3.94 o 
   4   1  24        4.13        5.76      4.38 o 
   0   2  24        0.17       -2.69      9.73 o 
   1   2  24        0.29       -3.87      3.87 o 
   2   2  24        6.54        9.06      4.77 o 
   3   2  24        1.43       -1.28      3.64 o 
   4   2  24       15.92       20.81      4.91 o 
   1   3  24        0.25       -2.32      4.61 o 
   2   3  24        2.79       -0.55      3.82 o 
   3   3  24        0.39       -1.98      3.70 o 
   4   3  24        0.00       -4.32      4.32 o 
   0   4  24       46.54       48.83      7.65 o 
   1   4  24        0.69        0.85      4.69 o 
   2   4  24        3.48        3.08      3.98 o 
   3   4  24        8.10        5.82      5.30 o 
   4   4  24       22.99       37.81      5.48 o 
   1   5  24        0.13        5.44      4.90 o 
   2   5  24       10.29        2.69      5.14 o 
   3   5  24        3.17        6.13      5.07 o 
   4   5  24        0.10       -3.98      3.98 o 
   0   6  24      225.82      246.58     18.08 o 
   1   6  24       10.23       15.07      4.61 o 
   2   6  24        0.02       -0.99      4.99 o 
   3   6  24        1.03       -0.84      6.38 o 
   1   7  24        0.13        0.42      4.80 o 
   2   7  24       16.89       16.50      8.57 o 
   3   7  24        2.84       -3.19      6.71 o 
   0   8  24        3.71       14.36      9.27 o 
   1   8  24        0.58       -1.43      4.69 o 
   2   8  24       19.45       17.73      7.37 o 
   1   9  24        1.26        2.03      6.38 o 
   1   1  25        0.95       -3.82      3.82 o 
   2   1  25        0.11        4.48      4.46 o 
   3   1  25        1.79       -6.49      6.55 o 
   0   2  25       44.88       47.01      7.19 o 
   1   2  25       11.20       11.62      4.39 o 
   2   2  25       27.77       17.91      6.62 o 
   3   2  25        1.28        5.02      6.71 o 
   1   3  25        2.12       -1.08      4.82 o 
   2   3  25        4.82        5.15      5.03 o 
   3   3  25        5.11        1.27      5.30 o 
   0   4  25        1.41       -2.88      6.05 o 
   1   4  25       32.82       38.57      5.87 o 
   2   4  25        0.12       -3.62     10.03 o 
   3   4  25        6.94        9.26      5.50 o 
   1   5  25       16.55       16.09      5.23 o 
   2   5  25       10.46       17.14      5.61 o 
   0   6  25        8.90       -3.71      7.88 o 
   1   6  25        2.16        1.75      5.87 o 
   2   6  25        1.85       -1.40      5.31 o 
   1   7  25        2.21        5.64      6.00 o 
   0   0  26       71.57       49.12     11.12 o 
   1   0  26       93.46      108.41      9.49 o 
   2   0  26        3.64       13.16      7.41 o 
   1   1  26        1.85        1.22      4.24 o 
   2   1  26        1.48        2.89      5.03 o 
   0   2  26       19.15       18.73      9.96 o 
   1   2  26       31.38       41.83      6.24 o 
   2   2  26        1.86        4.38      5.04 o 
   1   3  26        0.03        0.01      6.01 o 
   0   4  26        1.15       18.53     10.19 o 
   1   4  26        5.28        5.95      5.34 o 
                                                 
